# Supplementary material for: Tetra­butyl­ammonium 2-[2,5-dimethyl-3-(4-nitro­phen­yl)-2,3-dihydro-1,2,4-oxadiazo­lium-4-yl]nona­hydro-closo-deca­borate
Source: Acta Crystallogr Sect E Struct Rep Online. 2012 Nov 3;68(Pt 12):o3284–5. doi: 10.1107/S1600536812044984 (PMC3588831; doi:10.1107/S1600536812044984)
Supplement: Supplementary file 1 [file e-68-o3284-sup1.cif]

##############################################################################
#                                                                            #
# This CIF contains the data in a paper accepted for publication in          #
# Acta Crystallographica Section E. It conforms to the requirements of       #
# Notes for Authors for Acta Crystallographica Section E, and has been       #
# peer reviewed under the auspices of the IUCr Commission on Journals.       #
#                                                                            #
# Full details of the Crystallographic Information File format               #
# are given in the paper "The Crystallographic Information File (CIF):       #
# a New Standard Archive File for Crystallography" by S. R. Hall, F. H.      #
# Allen and I. D. Brown [Acta Cryst. (1991), A47, 655-685].                  #
#                                                                            #
# The current version of the core CIF dictionary is obtainable from          #
# ftp://ftp.iucr.org/pub/cif_core.dic.                                       #
#                                                                            #
# Software is freely available for graphical display of the structure(s)     #
# in this CIF. For information consult the CIF software page                 #
# http://www.iucr.org/resources/cif/software.                                #
#                                                                            #
# This file may be used for bona fide research purposes within the           #
# scientific community so long as proper attribution is given to the journal # 
# article from which it was obtained.                                        #
#                                                                            #
##############################################################################
data_I
_audit_creation_method     SHELXL-97
_chemical_name_systematic
;
Tetrabutylammonium 2-[2,5-dimethyl-3-(4-nitrophenyl)-2,3-dihydro-
1,2,4-oxadiazolium-4-yl]nonahydro-<i>closo</i>-decaborate
;
_chemical_name_common     ?
_chemical_formula_moiety     'C16 H36 N +, C10 H20 B10 N3 O3 -'
_chemical_formula_sum     'C26 H56 B10 N4 O3'
_chemical_formula_iupac     'C16 H36 N +, C10 H20 B10 N3 O3 -'
_chemical_formula_weight     580.85
_chemical_melting_point     ?
_symmetry_cell_setting     monoclinic
_symmetry_space_group_name_H-M     'P 21/n'
_symmetry_space_group_name_Hall     '-P 2yn'
loop_
    _symmetry_equiv_pos_as_xyz
    'x, y, z'
    '-x+1/2, y+1/2, -z+1/2'
    '-x, -y, -z'
    'x-1/2, -y-1/2, z-1/2'
_cell_length_a     8.7356(4)
_cell_length_b     15.8691(6)
_cell_length_c     24.7015(10)
_cell_angle_alpha     90.00
_cell_angle_beta     98.2060(10)
_cell_angle_gamma     90.00
_cell_volume     3389.2(2)
_cell_formula_units_Z     4
_cell_measurement_reflns_used     6524
_cell_measurement_theta_min     2.57
_cell_measurement_theta_max     30.82
_cell_measurement_temperature     100(2)
_exptl_crystal_description     block
_exptl_crystal_colour     colorless
_exptl_crystal_size_max     0.35
_exptl_crystal_size_mid     0.25
_exptl_crystal_size_min     0.20
_exptl_crystal_density_diffrn     1.138
_exptl_crystal_density_meas     ?
_exptl_crystal_density_method     'not measured'
_exptl_crystal_F_000     1256
_exptl_absorpt_coefficient_mu     0.068
_exptl_absorpt_correction_type     multi-scan
_exptl_absorpt_process_details     '(SADABS; Bruker, 2005)'
_exptl_absorpt_correction_T_min     0.1609
_exptl_absorpt_correction_T_max     0.3737
_exptl_special_details
;
;
_diffrn_ambient_temperature     100(2)
_diffrn_radiation_type     MoK\a
_diffrn_radiation_wavelength     0.71073
_diffrn_radiation_source     'fine-focus sealed tube'
_diffrn_radiation_monochromator     graphite
_diffrn_measurement_device_type     'Bruker Kappa APEXII DUO CCD'
_diffrn_measurement_method     '\f and \w scans'
_diffrn_detector_area_resol_mean     ?
_diffrn_reflns_number     35977
_diffrn_reflns_av_R_equivalents     0.0862
_diffrn_reflns_av_sigmaI/netI     0.0941
_diffrn_reflns_theta_min     2.10
_diffrn_reflns_theta_max     31.17
_diffrn_reflns_theta_full     31.17
_diffrn_measured_fraction_theta_max     0.991
_diffrn_measured_fraction_theta_full     0.991
_diffrn_reflns_limit_h_min     -12
_diffrn_reflns_limit_h_max     6
_diffrn_reflns_limit_k_min     -23
_diffrn_reflns_limit_k_max     20
_diffrn_reflns_limit_l_min     -34
_diffrn_reflns_limit_l_max     35
_diffrn_standards_number     ?
_diffrn_standards_interval_count     ?
_diffrn_standards_interval_time     ?
_diffrn_standards_decay_%     ?
_refine_special_details
;
Refinement of <i>F</i>^2^ against ALL reflections. The weighted <i>R</i>-factor
<i>wR</i> and goodness of fit <i>S</i> are based on <i>F</i>^2^, conventional
<i>R</i>-factors <i>R</i> are based on <i>F</i>, with <i>F</i> set to zero for
negative <i>F</i>^2^. The threshold expression of <i>F</i>^2^ >
\s(<i>F</i>^2^) is used only for calculating <i>R</i>-factors(gt) <i>etc</i>.
and is not relevant to the choice of reflections for refinement.
<i>R</i>-factors based on <i>F</i>^2^ are statistically about twice as large
as those based on <i>F</i>, and <i>R</i>-factors based on ALL data will be
even larger.
;
_reflns_number_total     10868
_reflns_number_gt     6806
_reflns_threshold_expression     I>2sigma(I)
_refine_ls_structure_factor_coef     Fsqd
_refine_ls_matrix_type     full
_refine_ls_R_factor_all     0.0843
_refine_ls_R_factor_gt     0.0540
_refine_ls_wR_factor_gt     0.1307
_refine_ls_wR_factor_ref     0.1420
_refine_ls_goodness_of_fit_ref     0.938
_refine_ls_restrained_S_all     0.938
_refine_ls_number_reflns     10868
_refine_ls_number_parameters     388
_refine_ls_number_restraints     0
_refine_ls_hydrogen_treatment     constr
_refine_ls_weighting_scheme     calc
_refine_ls_weighting_details
                 'calc w=1/[\s^2^(Fo^2^)+(0.0609P)^2^] where P=(Fo^2^+2Fc^2^)/3'
_atom_sites_solution_hydrogens     geom
_atom_sites_solution_primary     direct
_atom_sites_solution_secondary     difmap
_refine_ls_shift/su_max     0.000
_refine_ls_shift/su_mean     0.000
_refine_diff_density_max     0.545
_refine_diff_density_min     -0.507
_refine_ls_extinction_method     none
_refine_ls_extinction_coef     ?
loop_
    _atom_type_symbol
    _atom_type_description
    _atom_type_scat_dispersion_real
    _atom_type_scat_dispersion_imag
    _atom_type_scat_source
    'C' 'C' 0.0033 0.0016
                         'International Tables Vol C Tables 4.2.6.8 and 6.1.1.4'
    'H' 'H' 0.0000 0.0000
                         'International Tables Vol C Tables 4.2.6.8 and 6.1.1.4'
    'B' 'B' 0.0013 0.0007
                         'International Tables Vol C Tables 4.2.6.8 and 6.1.1.4'
    'N' 'N' 0.0061 0.0033
                         'International Tables Vol C Tables 4.2.6.8 and 6.1.1.4'
    'O' 'O' 0.0106 0.0060
                         'International Tables Vol C Tables 4.2.6.8 and 6.1.1.4'
_computing_data_collection     'APEX2 (Bruker, 2005)'
_computing_cell_refinement     'SAINT (Bruker, 2005)'
_computing_data_reduction     'SAINT (Bruker, 2005)'
_computing_structure_solution     'SIR92 (Altomare <i>et al.</i>, 1993)'
_computing_structure_refinement     'SHELXL97 (Sheldrick, 2008)'
_computing_molecular_graphics     'SHELXTL (Sheldrick, 2008)'
_computing_publication_material     'SHELXTL (Sheldrick, 2008)'
loop_
    _atom_site_type_symbol
    _atom_site_label
    _atom_site_fract_x
    _atom_site_fract_y
    _atom_site_fract_z
    _atom_site_U_iso_or_equiv
    _atom_site_adp_type
    _atom_site_calc_flag
    _atom_site_refinement_flags
    _atom_site_occupancy
    _atom_site_symmetry_multiplicity
    _atom_site_disorder_assembly
    _atom_site_disorder_group
    N N4 1.06470(12) 0.31892(7) -0.19722(4) 0.0152(2) Uani d . 1 1 . .
    C C1A 0.99038(15) 0.30280(8) -0.25556(5) 0.0166(3) Uani d . 1 1 . .
    H H1AA 1.0716 0.2948 -0.2781 0.020 Uiso calc R 1 1 . .
    H H1AB 0.9323 0.3525 -0.2689 0.020 Uiso calc R 1 1 . .
    C C2A 0.88276(16) 0.22708(8) -0.26301(6) 0.0189(3) Uani d . 1 1 . .
    H H2AA 0.7830 0.2420 -0.2528 0.023 Uiso calc R 1 1 . .
    H H2AB 0.9257 0.1814 -0.2395 0.023 Uiso calc R 1 1 . .
    C C3A 0.86245(16) 0.19856(9) -0.32259(6) 0.0211(3) Uani d . 1 1 . .
    H H3AA 0.8326 0.2465 -0.3461 0.025 Uiso calc R 1 1 . .
    H H3AB 0.9605 0.1776 -0.3312 0.025 Uiso calc R 1 1 . .
    C C4A 0.7411(2) 0.13008(9) -0.33407(6) 0.0311(4) Uani d . 1 1 . .
    H H4AA 0.7311 0.1143 -0.3719 0.047 Uiso calc R 1 1 . .
    H H4AB 0.6437 0.1507 -0.3259 0.047 Uiso calc R 1 1 . .
    H H4AC 0.7718 0.0819 -0.3117 0.047 Uiso calc R 1 1 . .
    C C1B 0.94265(15) 0.32580(8) -0.15940(5) 0.0164(3) Uani d . 1 1 . .
    H H1BA 0.9944 0.3320 -0.1222 0.020 Uiso calc R 1 1 . .
    H H1BB 0.8847 0.2735 -0.1612 0.020 Uiso calc R 1 1 . .
    C C2B 0.82901(16) 0.39833(8) -0.17181(6) 0.0198(3) Uani d . 1 1 . .
    H H2BA 0.7641 0.3882 -0.2064 0.024 Uiso calc R 1 1 . .
    H H2BB 0.8854 0.4504 -0.1749 0.024 Uiso calc R 1 1 . .
    C C3B 0.72812(17) 0.40682(9) -0.12650(6) 0.0232(3) Uani d . 1 1 . .
    H H3BA 0.7946 0.4144 -0.0919 0.028 Uiso calc R 1 1 . .
    H H3BB 0.6649 0.4570 -0.1332 0.028 Uiso calc R 1 1 . .
    C C4B 0.62259(17) 0.33156(10) -0.12169(7) 0.0273(3) Uani d . 1 1 . .
    H H4BA 0.5635 0.3410 -0.0923 0.041 Uiso calc R 1 1 . .
    H H4BB 0.6841 0.2816 -0.1144 0.041 Uiso calc R 1 1 . .
    H H4BC 0.5537 0.3247 -0.1553 0.041 Uiso calc R 1 1 . .
    C C1C 1.16972(15) 0.24577(8) -0.17577(5) 0.0168(3) Uani d . 1 1 . .
    H H1CA 1.2302 0.2629 -0.1415 0.020 Uiso calc R 1 1 . .
    H H1CB 1.1051 0.1989 -0.1679 0.020 Uiso calc R 1 1 . .
    C C2C 1.28027(16) 0.21468(8) -0.21379(6) 0.0182(3) Uani d . 1 1 . .
    H H2CA 1.3361 0.2620 -0.2263 0.022 Uiso calc R 1 1 . .
    H H2CB 1.2223 0.1877 -0.2455 0.022 Uiso calc R 1 1 . .
    C C3C 1.39420(15) 0.15209(8) -0.18342(6) 0.0194(3) Uani d . 1 1 . .
    H H3CA 1.4461 0.1782 -0.1503 0.023 Uiso calc R 1 1 . .
    H H3CB 1.3380 0.1034 -0.1729 0.023 Uiso calc R 1 1 . .
    C C4C 1.51453(17) 0.12333(10) -0.21844(7) 0.0282(3) Uani d . 1 1 . .
    H H4CA 1.5831 0.0835 -0.1983 0.042 Uiso calc R 1 1 . .
    H H4CB 1.5727 0.1711 -0.2279 0.042 Uiso calc R 1 1 . .
    H H4CC 1.4636 0.0973 -0.2512 0.042 Uiso calc R 1 1 . .
    C C1D 1.15761(16) 0.40003(8) -0.19808(6) 0.0172(3) Uani d . 1 1 . .
    H H1DA 1.2440 0.3894 -0.2178 0.021 Uiso calc R 1 1 . .
    H H1DB 1.0925 0.4420 -0.2185 0.021 Uiso calc R 1 1 . .
    C C2D 1.22037(16) 0.43691(8) -0.14269(6) 0.0194(3) Uani d . 1 1 . .
    H H2DA 1.2882 0.3964 -0.1220 0.023 Uiso calc R 1 1 . .
    H H2DB 1.1355 0.4487 -0.1225 0.023 Uiso calc R 1 1 . .
    C C3D 1.30961(19) 0.51795(9) -0.14965(6) 0.0260(3) Uani d . 1 1 . .
    H H3DA 1.3931 0.5059 -0.1705 0.031 Uiso calc R 1 1 . .
    H H3DB 1.2410 0.5583 -0.1702 0.031 Uiso calc R 1 1 . .
    C C4D 1.3761(2) 0.55653(10) -0.09510(6) 0.0320(4) Uani d . 1 1 . .
    H H4DA 1.4314 0.6071 -0.1013 0.048 Uiso calc R 1 1 . .
    H H4DB 1.4455 0.5171 -0.0748 0.048 Uiso calc R 1 1 . .
    H H4DC 1.2936 0.5697 -0.0747 0.048 Uiso calc R 1 1 . .
    O O1 0.54528(11) 0.16501(6) -0.01773(4) 0.0202(2) Uani d . 1 1 . .
    N N1 0.74065(12) 0.12499(6) 0.04378(4) 0.0144(2) Uani d . 1 1 . .
    N N2 0.66334(12) 0.13225(7) -0.05053(5) 0.0165(2) Uani d . 1 1 . .
    C C1 0.59955(15) 0.15096(8) 0.03466(6) 0.0168(3) Uani d . 1 1 . .
    C C2 0.49407(16) 0.17008(9) 0.07497(6) 0.0222(3) Uani d . 1 1 . .
    H H2A 0.3957 0.1879 0.0561 0.033 Uiso calc R 1 1 . .
    H H2B 0.5377 0.2143 0.0989 0.033 Uiso calc R 1 1 . .
    H H2C 0.4805 0.1205 0.0961 0.033 Uiso calc R 1 1 . .
    C C4 0.60748(16) 0.04754(8) -0.06730(6) 0.0182(3) Uani d . 1 1 . .
    H H4A 0.5161 0.0521 -0.0938 0.027 Uiso calc R 1 1 . .
    H H4B 0.5837 0.0171 -0.0359 0.027 Uiso calc R 1 1 . .
    H H4C 0.6862 0.0180 -0.0831 0.027 Uiso calc R 1 1 . .
    C C5 0.80327(15) 0.12692(8) -0.00925(5) 0.0148(3) Uani d . 1 1 . .
    H H5 0.8579 0.0741 -0.0140 0.018 Uiso calc R 1 1 . .
    C C6 0.91407(15) 0.20041(8) -0.00974(5) 0.0156(3) Uani d . 1 1 . .
    C C7 0.87874(16) 0.28045(8) 0.00783(6) 0.0206(3) Uani d . 1 1 . .
    H H7 0.7820 0.2908 0.0180 0.025 Uiso calc R 1 1 . .
    C C8 0.98651(17) 0.34482(9) 0.01034(6) 0.0222(3) Uani d . 1 1 . .
    H H8 0.9630 0.3986 0.0216 0.027 Uiso calc R 1 1 . .
    C C9 1.13015(16) 0.32699(8) -0.00431(5) 0.0181(3) Uani d . 1 1 . .
    C C10 1.16758(15) 0.24852(8) -0.02307(5) 0.0172(3) Uani d . 1 1 . .
    H H10 1.2641 0.2386 -0.0336 0.021 Uiso calc R 1 1 . .
    C C11 1.05790(15) 0.18518(8) -0.02585(5) 0.0163(3) Uani d . 1 1 . .
    H H11 1.0804 0.1321 -0.0386 0.020 Uiso calc R 1 1 . .
    N N3 1.24830(15) 0.39366(8) 0.00029(5) 0.0226(3) Uani d . 1 1 . .
    O O3A 1.21039(14) 0.46527(6) 0.01226(5) 0.0338(3) Uani d . 1 1 . .
    O O3B 1.37898(12) 0.37441(7) -0.00819(5) 0.0314(3) Uani d . 1 1 . .
    B B1 0.84962(19) 0.16988(10) 0.15185(7) 0.0202(3) Uani d . 1 1 . .
    H H12 0.7988 0.2324 0.1557 0.030 Uiso d R 1 1 . .
    B B2 0.84165(17) 0.10294(9) 0.09822(6) 0.0152(3) Uani d . 1 1 . .
    B B3 0.78915(18) 0.07008(10) 0.16335(6) 0.0185(3) Uani d . 1 1 . .
    H H13 0.6764 0.0609 0.1777 0.028 Uiso d R 1 1 . .
    B B4 0.97278(19) 0.11400(10) 0.19715(7) 0.0219(3) Uani d . 1 1 . .
    H H14 1.0038 0.1399 0.2375 0.033 Uiso d R 1 1 . .
    B B5 1.02284(18) 0.14771(10) 0.13054(7) 0.0190(3) Uani d . 1 1 . .
    H H15 1.0997 0.2006 0.1211 0.028 Uiso d R 1 1 . .
    B B6 0.85624(17) -0.00739(9) 0.11691(6) 0.0151(3) Uani d . 1 1 . .
    H H16 0.7707 -0.0506 0.0929 0.023 Uiso d R 1 1 . .
    B B7 0.94918(18) 0.00066(10) 0.18820(6) 0.0185(3) Uani d . 1 1 . .
    H H17 0.9411 -0.0380 0.2246 0.028 Uiso d R 1 1 . .
    B B8 1.11443(18) 0.05523(10) 0.16491(7) 0.0192(3) Uani d . 1 1 . .
    H H18 1.2426 0.0601 0.1834 0.029 Uiso d R 1 1 . .
    B B9 1.02020(17) 0.04734(9) 0.09450(6) 0.0153(3) Uani d . 1 1 . .
    H H19 1.0644 0.0470 0.0534 0.023 Uiso d R 1 1 . .
    B B10 1.04235(17) -0.03695(9) 0.13722(6) 0.0163(3) Uani d . 1 1 . .
    H H20 1.0971 -0.0992 0.1344 0.024 Uiso d R 1 1 . .
loop_
    _atom_site_aniso_label
    _atom_site_aniso_U_11
    _atom_site_aniso_U_22
    _atom_site_aniso_U_33
    _atom_site_aniso_U_12
    _atom_site_aniso_U_13
    _atom_site_aniso_U_23
    N4 0.0155(5) 0.0132(5) 0.0167(6) 0.0006(4) 0.0018(5) 0.0020(4)
    C1A 0.0177(6) 0.0160(6) 0.0154(6) 0.0003(5) -0.0001(5) 0.0019(5)
    C2A 0.0218(7) 0.0156(6) 0.0190(7) -0.0022(6) 0.0023(6) 0.0006(5)
    C3A 0.0226(7) 0.0204(7) 0.0204(7) -0.0004(6) 0.0031(6) -0.0005(6)
    C4A 0.0443(10) 0.0247(8) 0.0240(8) -0.0107(7) 0.0033(8) -0.0059(6)
    C1B 0.0174(6) 0.0148(6) 0.0172(6) 0.0002(5) 0.0036(5) 0.0017(5)
    C2B 0.0182(6) 0.0153(6) 0.0259(8) 0.0010(5) 0.0036(6) 0.0030(6)
    C3B 0.0204(7) 0.0210(7) 0.0285(8) 0.0039(6) 0.0043(6) -0.0015(6)
    C4B 0.0222(7) 0.0287(8) 0.0319(9) 0.0020(6) 0.0066(7) 0.0055(7)
    C1C 0.0170(6) 0.0151(6) 0.0179(7) 0.0027(5) 0.0012(5) 0.0046(5)
    C2C 0.0197(6) 0.0171(6) 0.0182(7) 0.0007(6) 0.0037(6) 0.0026(5)
    C3C 0.0166(6) 0.0169(6) 0.0246(7) 0.0005(5) 0.0033(6) 0.0035(5)
    C4C 0.0217(7) 0.0273(8) 0.0367(9) 0.0038(6) 0.0073(7) 0.0018(7)
    C1D 0.0183(6) 0.0134(6) 0.0196(7) -0.0020(5) 0.0019(6) 0.0032(5)
    C2D 0.0203(7) 0.0185(7) 0.0194(7) -0.0023(6) 0.0027(6) -0.0001(5)
    C3D 0.0312(8) 0.0235(7) 0.0225(8) -0.0100(7) 0.0008(7) 0.0012(6)
    C4D 0.0419(10) 0.0286(8) 0.0258(8) -0.0187(8) 0.0067(8) -0.0048(7)
    O1 0.0172(5) 0.0238(5) 0.0190(5) 0.0083(4) 0.0009(4) -0.0019(4)
    N1 0.0149(5) 0.0131(5) 0.0152(5) 0.0010(4) 0.0022(4) -0.0014(4)
    N2 0.0140(5) 0.0173(6) 0.0181(6) 0.0036(5) 0.0019(5) -0.0028(4)
    C1 0.0178(6) 0.0140(6) 0.0182(7) 0.0022(5) 0.0014(5) -0.0010(5)
    C2 0.0179(6) 0.0272(8) 0.0218(7) 0.0063(6) 0.0035(6) -0.0033(6)
    C4 0.0161(6) 0.0186(7) 0.0190(7) -0.0002(5) 0.0001(5) -0.0032(5)
    C5 0.0148(6) 0.0139(6) 0.0155(6) 0.0022(5) 0.0015(5) -0.0004(5)
    C6 0.0170(6) 0.0145(6) 0.0144(6) 0.0018(5) -0.0002(5) 0.0003(5)
    C7 0.0199(7) 0.0166(6) 0.0261(8) 0.0025(6) 0.0060(6) -0.0010(6)
    C8 0.0274(7) 0.0151(6) 0.0246(8) 0.0013(6) 0.0059(6) -0.0019(6)
    C9 0.0213(7) 0.0166(6) 0.0155(6) -0.0045(6) -0.0005(6) 0.0000(5)
    C10 0.0163(6) 0.0201(7) 0.0146(6) 0.0009(5) 0.0006(5) 0.0021(5)
    C11 0.0176(6) 0.0153(6) 0.0154(6) 0.0030(5) 0.0004(5) 0.0001(5)
    N3 0.0275(6) 0.0213(6) 0.0184(6) -0.0065(5) 0.0014(5) 0.0000(5)
    O3A 0.0450(7) 0.0185(5) 0.0398(7) -0.0090(5) 0.0124(6) -0.0067(5)
    O3B 0.0245(6) 0.0327(6) 0.0367(7) -0.0082(5) 0.0033(5) -0.0027(5)
    B1 0.0221(8) 0.0176(7) 0.0194(8) 0.0033(6) -0.0020(7) -0.0053(6)
    B2 0.0143(7) 0.0152(7) 0.0159(7) 0.0005(6) 0.0012(6) -0.0001(6)
    B3 0.0192(7) 0.0227(8) 0.0138(7) 0.0045(6) 0.0025(6) -0.0015(6)
    B4 0.0229(8) 0.0223(8) 0.0190(8) 0.0051(7) -0.0020(7) -0.0069(6)
    B5 0.0171(7) 0.0145(7) 0.0236(8) 0.0001(6) -0.0028(6) -0.0043(6)
    B6 0.0151(7) 0.0151(7) 0.0151(7) -0.0008(6) 0.0020(6) -0.0015(6)
    B7 0.0190(7) 0.0197(8) 0.0163(7) 0.0034(6) 0.0007(6) 0.0012(6)
    B8 0.0165(7) 0.0188(7) 0.0206(8) 0.0019(6) -0.0030(6) -0.0031(6)
    B9 0.0142(7) 0.0136(7) 0.0179(7) 0.0003(6) 0.0015(6) -0.0015(6)
    B10 0.0158(7) 0.0154(7) 0.0176(7) 0.0020(6) 0.0015(6) -0.0001(6)
_geom_special_details
;
All s.u.'s (except the s.u. in the dihedral angle between two l.s. planes) are
estimated using the full covariance matrix. The cell s.u.'s are taken into
account individually in the estimation of s.u.'s in distances, angles and
torsion angles; correlations between s.u.'s in cell parameters are only used
when they are defined by crystal symmetry. An approximate (isotropic)
treatment of cell s.u.'s is used for estimating s.u.'s involving l.s. planes.
;
loop_
    _geom_bond_atom_site_label_1
    _geom_bond_atom_site_label_2
    _geom_bond_site_symmetry_2
    _geom_bond_distance
    _geom_bond_publ_flag
    N4 C1A . 1.5154(17) ?
    N4 C1B . 1.5184(15) ?
    N4 C1D . 1.5234(16) ?
    N4 C1C . 1.5268(16) ?
    C1A C2A . 1.5206(18) ?
    C2A C3A . 1.5255(19) ?
    C3A C4A . 1.516(2) ?
    C1B C2B . 1.5222(18) ?
    C2B C3B . 1.5261(18) ?
    C3B C4B . 1.524(2) ?
    C1C C2C . 1.5221(17) ?
    C2C C3C . 1.5254(19) ?
    C3C C4C . 1.5235(18) ?
    C1D C2D . 1.5168(19) ?
    C2D C3D . 1.5263(18) ?
    C3D C4D . 1.518(2) ?
    O1 C1 . 1.3319(16) ?
    O1 N2 . 1.4929(13) ?
    N1 C1 . 1.2886(16) ?
    N1 C5 . 1.4903(15) ?
    N1 B2 . 1.5397(19) ?
    N2 C4 . 1.4694(16) ?
    N2 C5 . 1.4781(17) ?
    C1 C2 . 1.4815(17) ?
    C5 C6 . 1.5167(18) ?
    C6 C7 . 1.3910(18) ?
    C6 C11 . 1.3923(17) ?
    C7 C8 . 1.3846(19) ?
    C8 C9 . 1.3839(18) ?
    C9 C10 . 1.3841(18) ?
    C9 N3 . 1.4710(17) ?
    C10 C11 . 1.3836(18) ?
    N3 O3B . 1.2283(15) ?
    N3 O3A . 1.2315(15) ?
    B1 B4 . 1.689(2) ?
    B1 B2 . 1.692(2) ?
    B1 B3 . 1.706(2) ?
    B1 B5 . 1.708(2) ?
    B2 B9 . 1.806(2) ?
    B2 B6 . 1.810(2) ?
    B2 B3 . 1.811(2) ?
    B2 B5 . 1.813(2) ?
    B3 B7 . 1.816(2) ?
    B3 B6 . 1.834(2) ?
    B3 B4 . 1.837(2) ?
    B4 B7 . 1.820(2) ?
    B4 B8 . 1.821(2) ?
    B4 B5 . 1.841(2) ?
    B5 B8 . 1.822(2) ?
    B5 B9 . 1.823(2) ?
    B6 B10 . 1.698(2) ?
    B6 B9 . 1.827(2) ?
    B6 B7 . 1.835(2) ?
    B7 B10 . 1.702(2) ?
    B7 B8 . 1.844(2) ?
    B8 B10 . 1.697(2) ?
    B8 B9 . 1.819(2) ?
    B9 B10 . 1.698(2) ?
    C2 H2A . 0.9600 ?
    C2 H2B . 0.9600 ?
    C2 H2C . 0.9600 ?
    C4 H4A . 0.9600 ?
    C4 H4B . 0.9600 ?
    C4 H4C . 0.9600 ?
    C5 H5 . 0.9800 ?
    C7 H7 . 0.9300 ?
    C8 H8 . 0.9300 ?
    C10 H10 . 0.9300 ?
    C11 H11 . 0.9300 ?
    B1 H12 . 1.0971 ?
    B3 H13 . 1.1035 ?
    B4 H14 . 1.0770 ?
    B5 H15 . 1.1202 ?
    B6 H16 . 1.1197 ?
    B7 H17 . 1.0992 ?
    B8 H18 . 1.1497 ?
    B9 H19 . 1.1365 ?
    B10 H20 . 1.1034 ?
loop_
    _geom_angle_atom_site_label_1
    _geom_angle_atom_site_label_2
    _geom_angle_atom_site_label_3
    _geom_angle_site_symmetry_1
    _geom_angle_site_symmetry_3
    _geom_angle
    _geom_angle_publ_flag
    C1A N4 C1B . . 110.74(10) ?
    C1A N4 C1D . . 106.63(9) ?
    C1B N4 C1D . . 111.72(9) ?
    C1A N4 C1C . . 110.87(10) ?
    C1B N4 C1C . . 106.32(9) ?
    C1D N4 C1C . . 110.63(10) ?
    N4 C1A C2A . . 114.97(10) ?
    C1A C2A C3A . . 109.64(10) ?
    C4A C3A C2A . . 112.03(11) ?
    N4 C1B C2B . . 115.18(10) ?
    C1B C2B C3B . . 110.33(11) ?
    C4B C3B C2B . . 114.02(12) ?
    C2C C1C N4 . . 115.79(10) ?
    C1C C2C C3C . . 109.55(11) ?
    C4C C3C C2C . . 111.75(11) ?
    C2D C1D N4 . . 115.98(10) ?
    C1D C2D C3D . . 110.38(11) ?
    C4D C3D C2D . . 112.14(12) ?
    C1 O1 N2 . . 106.93(9) ?
    C1 N1 C5 . . 107.55(11) ?
    C1 N1 B2 . . 129.79(11) ?
    C5 N1 B2 . . 122.41(10) ?
    C4 N2 C5 . . 110.54(10) ?
    C4 N2 O1 . . 104.14(9) ?
    C5 N2 O1 . . 102.30(9) ?
    N1 C1 O1 . . 114.99(11) ?
    N1 C1 C2 . . 128.25(13) ?
    O1 C1 C2 . . 116.72(12) ?
    N2 C5 N1 . . 103.67(9) ?
    N2 C5 C6 . . 114.61(10) ?
    N1 C5 C6 . . 109.72(10) ?
    C7 C6 C11 . . 119.81(12) ?
    C7 C6 C5 . . 121.97(11) ?
    C11 C6 C5 . . 118.14(11) ?
    C8 C7 C6 . . 120.53(12) ?
    C9 C8 C7 . . 118.26(12) ?
    C8 C9 C10 . . 122.54(13) ?
    C8 C9 N3 . . 119.02(12) ?
    C10 C9 N3 . . 118.45(12) ?
    C11 C10 C9 . . 118.38(12) ?
    C10 C11 C6 . . 120.43(12) ?
    O3B N3 O3A . . 123.98(12) ?
    O3B N3 C9 . . 117.83(12) ?
    O3A N3 C9 . . 118.20(12) ?
    B4 B1 B2 . . 98.06(11) ?
    B4 B1 B3 . . 65.50(10) ?
    B2 B1 B3 . . 64.43(9) ?
    B4 B1 B5 . . 65.64(10) ?
    B2 B1 B5 . . 64.45(9) ?
    B3 B1 B5 . . 99.74(11) ?
    N1 B2 B1 . . 119.71(11) ?
    N1 B2 B9 . . 117.26(10) ?
    B1 B2 B9 . . 114.04(11) ?
    N1 B2 B6 . . 116.95(11) ?
    B1 B2 B6 . . 114.46(11) ?
    B9 B2 B6 . . 60.70(8) ?
    N1 B2 B3 . . 130.92(11) ?
    B1 B2 B3 . . 58.18(9) ?
    B9 B2 B3 . . 103.57(10) ?
    B6 B2 B3 . . 60.84(8) ?
    N1 B2 B5 . . 130.61(11) ?
    B1 B2 B5 . . 58.22(9) ?
    B9 B2 B5 . . 60.51(8) ?
    B6 B2 B5 . . 103.97(10) ?
    B3 B2 B5 . . 92.16(10) ?
    B1 B3 B2 . . 57.39(9) ?
    B1 B3 B7 . . 112.18(11) ?
    B2 B3 B7 . . 101.22(10) ?
    B1 B3 B6 . . 112.57(10) ?
    B2 B3 B6 . . 59.56(8) ?
    B7 B3 B6 . . 60.37(8) ?
    B1 B3 B4 . . 56.80(9) ?
    B2 B3 B4 . . 88.80(10) ?
    B7 B3 B4 . . 59.76(9) ?
    B6 B3 B4 . . 101.67(10) ?
    B1 B4 B7 . . 112.83(12) ?
    B1 B4 B8 . . 112.80(12) ?
    B7 B4 B8 . . 60.86(8) ?
    B1 B4 B3 . . 57.70(9) ?
    B7 B4 B3 . . 59.57(9) ?
    B8 B4 B3 . . 102.17(10) ?
    B1 B4 B5 . . 57.68(9) ?
    B7 B4 B5 . . 102.46(10) ?
    B8 B4 B5 . . 59.68(8) ?
    B3 B4 B5 . . 90.43(10) ?
    B1 B5 B2 . . 57.33(9) ?
    B1 B5 B8 . . 111.81(11) ?
    B2 B5 B8 . . 100.79(10) ?
    B1 B5 B9 . . 112.36(11) ?
    B2 B5 B9 . . 59.55(8) ?
    B8 B5 B9 . . 59.87(8) ?
    B1 B5 B4 . . 56.68(9) ?
    B2 B5 B4 . . 88.61(10) ?
    B8 B5 B4 . . 59.61(9) ?
    B9 B5 B4 . . 101.21(10) ?
    B10 B6 B2 . . 111.85(11) ?
    B10 B6 B9 . . 57.44(8) ?
    B2 B6 B9 . . 59.52(8) ?
    B10 B6 B3 . . 112.24(11) ?
    B2 B6 B3 . . 59.61(8) ?
    B9 B6 B3 . . 101.84(10) ?
    B10 B6 B7 . . 57.44(9) ?
    B2 B6 B7 . . 100.53(10) ?
    B9 B6 B7 . . 89.95(10) ?
    B3 B6 B7 . . 59.35(8) ?
    B10 B7 B3 . . 112.88(11) ?
    B10 B7 B4 . . 112.24(11) ?
    B3 B7 B4 . . 60.67(9) ?
    B10 B7 B6 . . 57.21(8) ?
    B3 B7 B6 . . 60.28(8) ?
    B4 B7 B6 . . 102.25(10) ?
    B10 B7 B8 . . 57.02(8) ?
    B3 B7 B8 . . 102.05(10) ?
    B4 B7 B8 . . 59.59(8) ?
    B6 B7 B8 . . 89.55(9) ?
    B10 B8 B9 . . 57.60(9) ?
    B10 B8 B4 . . 112.42(11) ?
    B9 B8 B4 . . 102.14(11) ?
    B10 B8 B5 . . 113.16(12) ?
    B9 B8 B5 . . 60.09(8) ?
    B4 B8 B5 . . 60.71(9) ?
    B10 B8 B7 . . 57.27(8) ?
    B9 B8 B7 . . 89.91(10) ?
    B4 B8 B7 . . 59.54(9) ?
    B5 B8 B7 . . 102.26(10) ?
    B10 B9 B2 . . 112.08(10) ?
    B10 B9 B8 . . 57.59(9) ?
    B2 B9 B8 . . 101.18(10) ?
    B10 B9 B5 . . 113.11(11) ?
    B2 B9 B5 . . 59.94(8) ?
    B8 B9 B5 . . 60.04(9) ?
    B10 B9 B6 . . 57.44(8) ?
    B2 B9 B6 . . 59.78(8) ?
    B8 B9 B6 . . 90.59(9) ?
    B5 B9 B6 . . 102.89(10) ?
    B8 B10 B9 . . 64.80(9) ?
    B8 B10 B6 . . 99.52(11) ?
    B9 B10 B6 . . 65.12(9) ?
    B8 B10 B7 . . 65.71(9) ?
    B9 B10 B7 . . 99.18(11) ?
    B6 B10 B7 . . 65.35(9) ?
    C1 C2 H2A . . 109.5 ?
    C1 C2 H2B . . 109.5 ?
    H2A C2 H2B . . 109.5 ?
    C1 C2 H2C . . 109.5 ?
    H2A C2 H2C . . 109.5 ?
    H2B C2 H2C . . 109.5 ?
    N2 C4 H4A . . 109.5 ?
    N2 C4 H4B . . 109.5 ?
    H4A C4 H4B . . 109.5 ?
    N2 C4 H4C . . 109.5 ?
    H4A C4 H4C . . 109.5 ?
    H4B C4 H4C . . 109.5 ?
    N2 C5 H5 . . 109.5 ?
    N1 C5 H5 . . 109.5 ?
    C6 C5 H5 . . 109.5 ?
    C8 C7 H7 . . 119.7 ?
    C6 C7 H7 . . 119.7 ?
    C9 C8 H8 . . 120.9 ?
    C7 C8 H8 . . 120.9 ?
loop_
    _geom_torsion_atom_site_label_1
    _geom_torsion_atom_site_label_2
    _geom_torsion_atom_site_label_3
    _geom_torsion_atom_site_label_4
    _geom_torsion_site_symmetry_1
    _geom_torsion_site_symmetry_2
    _geom_torsion_site_symmetry_3
    _geom_torsion_site_symmetry_4
    _geom_torsion
    _geom_torsion_publ_flag
    C1B N4 C1A C2A . . . . -54.33(14) ?
    C1D N4 C1A C2A . . . . -176.07(11) ?
    C1C N4 C1A C2A . . . . 63.44(13) ?
    N4 C1A C2A C3A . . . . -159.65(11) ?
    C1A C2A C3A C4A . . . . -172.99(12) ?
    C1A N4 C1B C2B . . . . -62.33(14) ?
    C1D N4 C1B C2B . . . . 56.37(15) ?
    C1C N4 C1B C2B . . . . 177.15(11) ?
    N4 C1B C2B C3B . . . . -171.56(11) ?
    C1B C2B C3B C4B . . . . -64.75(16) ?
    C1A N4 C1C C2C . . . . 47.08(14) ?
    C1B N4 C1C C2C . . . . 167.50(11) ?
    C1D N4 C1C C2C . . . . -71.01(14) ?
    N4 C1C C2C C3C . . . . 170.86(11) ?
    C1C C2C C3C C4C . . . . -176.20(12) ?
    C1A N4 C1D C2D . . . . 169.95(11) ?
    C1B N4 C1D C2D . . . . 48.84(15) ?
    C1C N4 C1D C2D . . . . -69.41(13) ?
    N4 C1D C2D C3D . . . . -179.60(11) ?
    C1D C2D C3D C4D . . . . -179.35(13) ?
    C1 O1 N2 C4 . . . . 96.65(11) ?
    C1 O1 N2 C5 . . . . -18.51(12) ?
    C5 N1 C1 O1 . . . . 5.28(15) ?
    B2 N1 C1 O1 . . . . 179.62(11) ?
    C5 N1 C1 C2 . . . . -172.03(13) ?
    B2 N1 C1 C2 . . . . 2.3(2) ?
    N2 O1 C1 N1 . . . . 8.72(15) ?
    N2 O1 C1 C2 . . . . -173.65(11) ?
    C4 N2 C5 N1 . . . . -89.84(11) ?
    O1 N2 C5 N1 . . . . 20.57(11) ?
    C4 N2 C5 C6 . . . . 150.60(10) ?
    O1 N2 C5 C6 . . . . -98.99(11) ?
    C1 N1 C5 N2 . . . . -16.91(13) ?
    B2 N1 C5 N2 . . . . 168.24(10) ?
    C1 N1 C5 C6 . . . . 105.94(12) ?
    B2 N1 C5 C6 . . . . -68.91(14) ?
    N2 C5 C6 C7 . . . . 70.62(16) ?
    N1 C5 C6 C7 . . . . -45.51(17) ?
    N2 C5 C6 C11 . . . . -112.55(13) ?
    N1 C5 C6 C11 . . . . 131.33(12) ?
    C11 C6 C7 C8 . . . . -1.1(2) ?
    C5 C6 C7 C8 . . . . 175.64(13) ?
    C6 C7 C8 C9 . . . . -0.9(2) ?
    C7 C8 C9 C10 . . . . 2.3(2) ?
    C7 C8 C9 N3 . . . . -177.48(13) ?
    C8 C9 C10 C11 . . . . -1.7(2) ?
    N3 C9 C10 C11 . . . . 178.13(12) ?
    C9 C10 C11 C6 . . . . -0.43(19) ?
    C7 C6 C11 C10 . . . . 1.8(2) ?
    C5 C6 C11 C10 . . . . -175.09(12) ?
    C8 C9 N3 O3B . . . . 173.56(13) ?
    C10 C9 N3 O3B . . . . -6.26(19) ?
    C8 C9 N3 O3A . . . . -6.58(19) ?
    C10 C9 N3 O3A . . . . 173.61(13) ?
    C1 N1 B2 B1 . . . . -47.65(19) ?
    C5 N1 B2 B1 . . . . 125.96(13) ?
    C1 N1 B2 B9 . . . . 167.10(13) ?
    C5 N1 B2 B9 . . . . -19.29(16) ?
    C1 N1 B2 B6 . . . . 97.94(15) ?
    C5 N1 B2 B6 . . . . -88.46(13) ?
    C1 N1 B2 B3 . . . . 24.4(2) ?
    C5 N1 B2 B3 . . . . -162.03(12) ?
    C1 N1 B2 B5 . . . . -119.62(16) ?
    C5 N1 B2 B5 . . . . 53.98(18) ?
    B4 B1 B2 N1 . . . . -179.91(11) ?
    B3 B1 B2 N1 . . . . 122.24(13) ?
    B5 B1 B2 N1 . . . . -121.88(13) ?
    B4 B1 B2 B9 . . . . -33.61(14) ?
    B3 B1 B2 B9 . . . . -91.46(12) ?
    B5 B1 B2 B9 . . . . 24.42(11) ?
    B4 B1 B2 B6 . . . . 33.70(14) ?
    B3 B1 B2 B6 . . . . -24.16(11) ?
    B5 B1 B2 B6 . . . . 91.73(12) ?
    B4 B1 B2 B3 . . . . 57.86(10) ?
    B5 B1 B2 B3 . . . . 115.89(11) ?
    B4 B1 B2 B5 . . . . -58.03(11) ?
    B3 B1 B2 B5 . . . . -115.89(11) ?
    B4 B1 B3 B2 . . . . -112.89(11) ?
    B5 B1 B3 B2 . . . . -55.44(10) ?
    B4 B1 B3 B7 . . . . -23.54(11) ?
    B2 B1 B3 B7 . . . . 89.35(11) ?
    B5 B1 B3 B7 . . . . 33.91(14) ?
    B4 B1 B3 B6 . . . . -89.42(12) ?
    B2 B1 B3 B6 . . . . 23.47(11) ?
    B5 B1 B3 B6 . . . . -31.97(15) ?
    B2 B1 B3 B4 . . . . 112.89(11) ?
    B5 B1 B3 B4 . . . . 57.45(10) ?
    N1 B2 B3 B1 . . . . -103.53(16) ?
    B9 B2 B3 B1 . . . . 110.09(12) ?
    B6 B2 B3 B1 . . . . 154.75(12) ?
    B5 B2 B3 B1 . . . . 49.94(10) ?
    N1 B2 B3 B7 . . . . 147.20(13) ?
    B1 B2 B3 B7 . . . . -109.27(12) ?
    B9 B2 B3 B7 . . . . 0.82(12) ?
    B6 B2 B3 B7 . . . . 45.48(10) ?
    B5 B2 B3 B7 . . . . -59.33(11) ?
    N1 B2 B3 B6 . . . . 101.72(15) ?
    B1 B2 B3 B6 . . . . -154.75(12) ?
    B9 B2 B3 B6 . . . . -44.66(10) ?
    B5 B2 B3 B6 . . . . -104.81(10) ?
    N1 B2 B3 B4 . . . . -153.98(14) ?
    B1 B2 B3 B4 . . . . -50.45(10) ?
    B9 B2 B3 B4 . . . . 59.64(11) ?
    B6 B2 B3 B4 . . . . 104.30(10) ?
    B5 B2 B3 B4 . . . . -0.51(10) ?
    B2 B1 B4 B7 . . . . -33.46(14) ?
    B3 B1 B4 B7 . . . . 23.61(11) ?
    B5 B1 B4 B7 . . . . -90.62(12) ?
    B2 B1 B4 B8 . . . . 33.20(14) ?
    B3 B1 B4 B8 . . . . 90.27(12) ?
    B5 B1 B4 B8 . . . . -23.95(11) ?
    B2 B1 B4 B3 . . . . -57.07(9) ?
    B5 B1 B4 B3 . . . . -114.23(10) ?
    B2 B1 B4 B5 . . . . 57.16(10) ?
    B3 B1 B4 B5 . . . . 114.23(10) ?
    B2 B3 B4 B1 . . . . 50.92(9) ?
    B7 B3 B4 B1 . . . . 154.65(11) ?
    B6 B3 B4 B1 . . . . 109.46(11) ?
    B1 B3 B4 B7 . . . . -154.65(11) ?
    B2 B3 B4 B7 . . . . -103.73(10) ?
    B6 B3 B4 B7 . . . . -45.19(9) ?
    B1 B3 B4 B8 . . . . -109.43(12) ?
    B2 B3 B4 B8 . . . . -58.51(11) ?
    B7 B3 B4 B8 . . . . 45.22(10) ?
    B6 B3 B4 B8 . . . . 0.04(13) ?
    B1 B3 B4 B5 . . . . -50.42(9) ?
    B2 B3 B4 B5 . . . . 0.50(9) ?
    B7 B3 B4 B5 . . . . 104.24(10) ?
    B6 B3 B4 B5 . . . . 59.05(11) ?
    B4 B1 B5 B2 . . . . 112.78(11) ?
    B3 B1 B5 B2 . . . . 55.43(10) ?
    B4 B1 B5 B8 . . . . 23.76(11) ?
    B2 B1 B5 B8 . . . . -89.02(12) ?
    B3 B1 B5 B8 . . . . -33.59(14) ?
    B4 B1 B5 B9 . . . . 88.92(12) ?
    B2 B1 B5 B9 . . . . -23.85(11) ?
    B3 B1 B5 B9 . . . . 31.57(14) ?
    B2 B1 B5 B4 . . . . -112.78(11) ?
    B3 B1 B5 B4 . . . . -57.35(10) ?
    N1 B2 B5 B1 . . . . 103.70(15) ?
    B9 B2 B5 B1 . . . . -154.29(12) ?
    B6 B2 B5 B1 . . . . -110.36(11) ?
    B3 B2 B5 B1 . . . . -49.90(9) ?
    N1 B2 B5 B8 . . . . -147.21(13) ?
    B1 B2 B5 B8 . . . . 109.10(12) ?
    B9 B2 B5 B8 . . . . -45.19(9) ?
    B6 B2 B5 B8 . . . . -1.26(12) ?
    B3 B2 B5 B8 . . . . 59.19(10) ?
    N1 B2 B5 B9 . . . . -102.01(15) ?
    B1 B2 B5 B9 . . . . 154.29(12) ?
    B6 B2 B5 B9 . . . . 43.93(9) ?
    B3 B2 B5 B9 . . . . 104.38(10) ?
    N1 B2 B5 B4 . . . . 154.11(13) ?
    B1 B2 B5 B4 . . . . 50.41(9) ?
    B9 B2 B5 B4 . . . . -103.88(10) ?
    B6 B2 B5 B4 . . . . -59.94(10) ?
    B3 B2 B5 B4 . . . . 0.51(9) ?
    B7 B4 B5 B1 . . . . 109.29(12) ?
    B8 B4 B5 B1 . . . . 154.30(12) ?
    B3 B4 B5 B1 . . . . 50.43(9) ?
    B1 B4 B5 B2 . . . . -50.93(9) ?
    B7 B4 B5 B2 . . . . 58.36(11) ?
    B8 B4 B5 B2 . . . . 103.37(10) ?
    B3 B4 B5 B2 . . . . -0.50(9) ?
    B1 B4 B5 B8 . . . . -154.30(12) ?
    B7 B4 B5 B8 . . . . -45.02(10) ?
    B3 B4 B5 B8 . . . . -103.87(10) ?
    B1 B4 B5 B9 . . . . -109.50(12) ?
    B7 B4 B5 B9 . . . . -0.21(13) ?
    B8 B4 B5 B9 . . . . 44.81(10) ?
    B3 B4 B5 B9 . . . . -59.07(11) ?
    N1 B2 B6 B10 . . . . 132.36(12) ?
    B1 B2 B6 B10 . . . . -80.28(14) ?
    B9 B2 B6 B10 . . . . 24.67(10) ?
    B3 B2 B6 B10 . . . . -103.74(12) ?
    B5 B2 B6 B10 . . . . -19.16(13) ?
    N1 B2 B6 B9 . . . . 107.69(12) ?
    B1 B2 B6 B9 . . . . -104.95(13) ?
    B3 B2 B6 B9 . . . . -128.41(11) ?
    B5 B2 B6 B9 . . . . -43.83(9) ?
    N1 B2 B6 B3 . . . . -123.90(13) ?
    B1 B2 B6 B3 . . . . 23.46(11) ?
    B9 B2 B6 B3 . . . . 128.41(11) ?
    B5 B2 B6 B3 . . . . 84.58(11) ?
    N1 B2 B6 B7 . . . . -168.65(10) ?
    B1 B2 B6 B7 . . . . -21.29(13) ?
    B9 B2 B6 B7 . . . . 83.66(10) ?
    B3 B2 B6 B7 . . . . -44.75(9) ?
    B5 B2 B6 B7 . . . . 39.83(11) ?
    B1 B3 B6 B10 . . . . 80.18(14) ?
    B2 B3 B6 B10 . . . . 103.08(12) ?
    B7 B3 B6 B10 . . . . -23.35(10) ?
    B4 B3 B6 B10 . . . . 21.49(14) ?
    B1 B3 B6 B2 . . . . -22.90(11) ?
    B7 B3 B6 B2 . . . . -126.43(11) ?
    B4 B3 B6 B2 . . . . -81.59(10) ?
    B1 B3 B6 B9 . . . . 20.73(15) ?
    B2 B3 B6 B9 . . . . 43.63(9) ?
    B7 B3 B6 B9 . . . . -82.80(10) ?
    B4 B3 B6 B9 . . . . -37.96(12) ?
    B1 B3 B6 B7 . . . . 103.53(13) ?
    B2 B3 B6 B7 . . . . 126.43(11) ?
    B4 B3 B6 B7 . . . . 44.84(10) ?
    B1 B3 B7 B10 . . . . -80.78(14) ?
    B2 B3 B7 B10 . . . . -21.61(14) ?
    B6 B3 B7 B10 . . . . 23.40(11) ?
    B4 B3 B7 B10 . . . . -103.54(12) ?
    B1 B3 B7 B4 . . . . 22.76(11) ?
    B2 B3 B7 B4 . . . . 81.93(10) ?
    B6 B3 B7 B4 . . . . 126.94(10) ?
    B1 B3 B7 B6 . . . . -104.18(12) ?
    B2 B3 B7 B6 . . . . -45.01(9) ?
    B4 B3 B7 B6 . . . . -126.94(10) ?
    B1 B3 B7 B8 . . . . -21.72(14) ?
    B2 B3 B7 B8 . . . . 37.46(12) ?
    B6 B3 B7 B8 . . . . 82.46(10) ?
    B4 B3 B7 B8 . . . . -44.48(10) ?
    B1 B4 B7 B10 . . . . 81.48(14) ?
    B8 B4 B7 B10 . . . . -22.80(11) ?
    B3 B4 B7 B10 . . . . 104.60(12) ?
    B5 B4 B7 B10 . . . . 21.55(15) ?
    B1 B4 B7 B3 . . . . -23.12(11) ?
    B8 B4 B7 B3 . . . . -127.40(11) ?
    B5 B4 B7 B3 . . . . -83.05(11) ?
    B1 B4 B7 B6 . . . . 22.14(14) ?
    B8 B4 B7 B6 . . . . -82.14(10) ?
    B3 B4 B7 B6 . . . . 45.26(9) ?
    B5 B4 B7 B6 . . . . -37.79(12) ?
    B1 B4 B7 B8 . . . . 104.28(13) ?
    B3 B4 B7 B8 . . . . 127.40(11) ?
    B5 B4 B7 B8 . . . . 44.35(10) ?
    B2 B6 B7 B10 . . . . -109.30(11) ?
    B9 B6 B7 B10 . . . . -50.36(9) ?
    B3 B6 B7 B10 . . . . -154.20(11) ?
    B10 B6 B7 B3 . . . . 154.20(11) ?
    B2 B6 B7 B3 . . . . 44.90(9) ?
    B9 B6 B7 B3 . . . . 103.84(10) ?
    B10 B6 B7 B4 . . . . 108.71(11) ?
    B2 B6 B7 B4 . . . . -0.58(11) ?
    B9 B6 B7 B4 . . . . 58.35(10) ?
    B3 B6 B7 B4 . . . . -45.48(9) ?
    B10 B6 B7 B8 . . . . 50.02(9) ?
    B2 B6 B7 B8 . . . . -59.27(10) ?
    B9 B6 B7 B8 . . . . -0.34(9) ?
    B3 B6 B7 B8 . . . . -104.18(10) ?
    B1 B4 B8 B10 . . . . -81.44(15) ?
    B7 B4 B8 B10 . . . . 22.89(11) ?
    B3 B4 B8 B10 . . . . -21.59(15) ?
    B5 B4 B8 B10 . . . . -104.86(13) ?
    B1 B4 B8 B9 . . . . -21.70(15) ?
    B7 B4 B8 B9 . . . . 82.63(10) ?
    B3 B4 B8 B9 . . . . 38.14(12) ?
    B5 B4 B8 B9 . . . . -45.12(9) ?
    B1 B4 B8 B5 . . . . 23.42(11) ?
    B7 B4 B8 B5 . . . . 127.75(11) ?
    B3 B4 B8 B5 . . . . 83.27(11) ?
    B1 B4 B8 B7 . . . . -104.33(13) ?
    B3 B4 B8 B7 . . . . -44.49(10) ?
    B5 B4 B8 B7 . . . . -127.75(11) ?
    B1 B5 B8 B10 . . . . 80.67(14) ?
    B2 B5 B8 B10 . . . . 21.70(14) ?
    B9 B5 B8 B10 . . . . -23.30(10) ?
    B4 B5 B8 B10 . . . . 103.64(12) ?
    B1 B5 B8 B9 . . . . 103.97(12) ?
    B2 B5 B8 B9 . . . . 45.01(9) ?
    B4 B5 B8 B9 . . . . 126.94(11) ?
    B1 B5 B8 B4 . . . . -22.97(11) ?
    B2 B5 B8 B4 . . . . -81.93(10) ?
    B9 B5 B8 B4 . . . . -126.94(11) ?
    B1 B5 B8 B7 . . . . 21.25(14) ?
    B2 B5 B8 B7 . . . . -37.71(12) ?
    B9 B5 B8 B7 . . . . -82.72(10) ?
    B4 B5 B8 B7 . . . . 44.23(10) ?
    B3 B7 B8 B10 . . . . -109.60(12) ?
    B4 B7 B8 B10 . . . . -154.69(12) ?
    B6 B7 B8 B10 . . . . -50.17(9) ?
    B10 B7 B8 B9 . . . . 50.51(9) ?
    B3 B7 B8 B9 . . . . -59.09(10) ?
    B4 B7 B8 B9 . . . . -104.18(10) ?
    B6 B7 B8 B9 . . . . 0.34(9) ?
    B10 B7 B8 B4 . . . . 154.69(12) ?
    B3 B7 B8 B4 . . . . 45.09(10) ?
    B6 B7 B8 B4 . . . . 104.52(10) ?
    B10 B7 B8 B5 . . . . 109.80(12) ?
    B3 B7 B8 B5 . . . . 0.21(12) ?
    B4 B7 B8 B5 . . . . -44.89(10) ?
    B6 B7 B8 B5 . . . . 59.63(10) ?
    N1 B2 B9 B10 . . . . -131.89(12) ?
    B1 B2 B9 B10 . . . . 80.93(14) ?
    B6 B2 B9 B10 . . . . -24.71(11) ?
    B3 B2 B9 B10 . . . . 20.03(14) ?
    B5 B2 B9 B10 . . . . 104.75(13) ?
    N1 B2 B9 B8 . . . . 168.73(11) ?
    B1 B2 B9 B8 . . . . 21.55(14) ?
    B6 B2 B9 B8 . . . . -84.09(10) ?
    B3 B2 B9 B8 . . . . -39.35(12) ?
    B5 B2 B9 B8 . . . . 45.37(10) ?
    N1 B2 B9 B5 . . . . 123.36(13) ?
    B1 B2 B9 B5 . . . . -23.82(11) ?
    B6 B2 B9 B5 . . . . -129.46(11) ?
    B3 B2 B9 B5 . . . . -84.72(11) ?
    N1 B2 B9 B6 . . . . -107.18(12) ?
    B1 B2 B9 B6 . . . . 105.64(12) ?
    B3 B2 B9 B6 . . . . 44.74(10) ?
    B5 B2 B9 B6 . . . . 129.46(11) ?
    B4 B8 B9 B10 . . . . -109.00(11) ?
    B5 B8 B9 B10 . . . . -154.48(11) ?
    B7 B8 B9 B10 . . . . -50.25(9) ?
    B10 B8 B9 B2 . . . . 109.17(11) ?
    B4 B8 B9 B2 . . . . 0.17(12) ?
    B5 B8 B9 B2 . . . . -45.31(9) ?
    B7 B8 B9 B2 . . . . 58.92(10) ?
    B10 B8 B9 B5 . . . . 154.48(11) ?
    B4 B8 B9 B5 . . . . 45.48(10) ?
    B7 B8 B9 B5 . . . . 104.23(10) ?
    B10 B8 B9 B6 . . . . 49.91(9) ?
    B4 B8 B9 B6 . . . . -59.09(11) ?
    B5 B8 B9 B6 . . . . -104.57(10) ?
    B7 B8 B9 B6 . . . . -0.34(9) ?
    B1 B5 B9 B10 . . . . -79.76(14) ?
    B2 B5 B9 B10 . . . . -103.02(12) ?
    B8 B5 B9 B10 . . . . 23.29(11) ?
    B4 B5 B9 B10 . . . . -21.36(14) ?
    B1 B5 B9 B2 . . . . 23.26(11) ?
    B8 B5 B9 B2 . . . . 126.31(10) ?
    B4 B5 B9 B2 . . . . 81.66(10) ?
    B1 B5 B9 B8 . . . . -103.05(13) ?
    B2 B5 B9 B8 . . . . -126.31(10) ?
    B4 B5 B9 B8 . . . . -44.66(10) ?
    B1 B5 B9 B6 . . . . -19.93(15) ?
    B2 B5 B9 B6 . . . . -43.19(10) ?
    B8 B5 B9 B6 . . . . 83.12(10) ?
    B4 B5 B9 B6 . . . . 38.47(12) ?
    B2 B6 B9 B10 . . . . 152.64(12) ?
    B3 B6 B9 B10 . . . . 108.96(12) ?
    B7 B6 B9 B10 . . . . 50.37(9) ?
    B10 B6 B9 B2 . . . . -152.64(12) ?
    B3 B6 B9 B2 . . . . -43.68(10) ?
    B7 B6 B9 B2 . . . . -102.27(10) ?
    B10 B6 B9 B8 . . . . -50.02(9) ?
    B2 B6 B9 B8 . . . . 102.62(10) ?
    B3 B6 B9 B8 . . . . 58.94(11) ?
    B7 B6 B9 B8 . . . . 0.34(9) ?
    B10 B6 B9 B5 . . . . -109.36(12) ?
    B2 B6 B9 B5 . . . . 43.28(10) ?
    B3 B6 B9 B5 . . . . -0.40(13) ?
    B7 B6 B9 B5 . . . . -59.00(11) ?
    B4 B8 B10 B9 . . . . 90.44(12) ?
    B5 B8 B10 B9 . . . . 23.96(11) ?
    B7 B8 B10 B9 . . . . 113.94(10) ?
    B9 B8 B10 B6 . . . . -56.60(9) ?
    B4 B8 B10 B6 . . . . 33.84(14) ?
    B5 B8 B10 B6 . . . . -32.64(13) ?
    B7 B8 B10 B6 . . . . 57.33(10) ?
    B9 B8 B10 B7 . . . . -113.94(10) ?
    B4 B8 B10 B7 . . . . -23.49(11) ?
    B5 B8 B10 B7 . . . . -89.98(12) ?
    B2 B9 B10 B8 . . . . -89.45(11) ?
    B5 B9 B10 B8 . . . . -23.94(11) ?
    B6 B9 B10 B8 . . . . -114.82(10) ?
    B2 B9 B10 B6 . . . . 25.38(11) ?
    B8 B9 B10 B6 . . . . 114.82(10) ?
    B5 B9 B10 B6 . . . . 90.88(11) ?
    B2 B9 B10 B7 . . . . -31.89(14) ?
    B8 B9 B10 B7 . . . . 57.55(10) ?
    B5 B9 B10 B7 . . . . 33.62(14) ?
    B6 B9 B10 B7 . . . . -57.27(10) ?
    B2 B6 B10 B8 . . . . 31.12(13) ?
    B9 B6 B10 B8 . . . . 56.38(9) ?
    B3 B6 B10 B8 . . . . -33.73(13) ?
    B7 B6 B10 B8 . . . . -57.59(10) ?
    B2 B6 B10 B9 . . . . -25.26(10) ?
    B3 B6 B10 B9 . . . . -90.11(11) ?
    B7 B6 B10 B9 . . . . -113.97(11) ?
    B2 B6 B10 B7 . . . . 88.71(11) ?
    B9 B6 B10 B7 . . . . 113.97(11) ?
    B3 B6 B10 B7 . . . . 23.86(11) ?
    B3 B7 B10 B8 . . . . 89.79(12) ?
    B4 B7 B10 B8 . . . . 23.47(11) ?
    B6 B7 B10 B8 . . . . 114.01(11) ?
    B3 B7 B10 B9 . . . . 32.88(14) ?
    B4 B7 B10 B9 . . . . -33.43(14) ?
    B6 B7 B10 B9 . . . . 57.10(10) ?
    B8 B7 B10 B9 . . . . -56.90(10) ?
    B3 B7 B10 B6 . . . . -24.22(11) ?
    B4 B7 B10 B6 . . . . -90.53(12) ?
    B8 B7 B10 B6 . . . . -114.01(11) ?
data_global
_journal_date_recd_electronic     2012-06-08
_journal_date_accepted     2012-10-30
_journal_name_full     'Acta Crystallographica, Section E'
_journal_year     2012
_journal_volume     68
_journal_issue     12
_journal_page_first     o3284
_journal_page_last     o3285
_journal_paper_category     QO
_journal_paper_doi     10.1107/S1600536812044984
_journal_coeditor_code     AA2067
_publ_contact_author_name     'Pavlishchuk, Anna V.'
_publ_contact_author_address
;
Department of Chemistry, Kiev National Taras Shevchenko University,
Volodymyrska, str., 62, Kiev 01601, Ukraine
;
_publ_contact_author_email     'annpavlis@ukr.net'
_publ_contact_author_fax      380442393393
_publ_contact_author_phone      380442393393
_publ_section_title
;\
Tetrabutylammonium
2-[2,5-dimethyl-3-(4-nitrophenyl)-2,3-dihydro-1,2,4-oxadiazolium-4-yl]\
nonahydro-<i>closo</i>-decaborate
;
loop_
    _publ_author_name
    _publ_author_footnote
    _publ_author_address
    'Mindich, Aleksey L.' .
;
Department of Chemistry, Saint-Petersburg State University
Universitetsky Pr. 26, 198504 Stary Petergof, Russian Federation
;
    'Pavlishchuk, Anna V.' .
;
Department of Chemistry, Kiev National Taras Shevchenko University
Volodymyrska str. 62, Kiev 01601, Ukraine
;
    'Bokach, Nadezhda A.' .
;
Department of Chemistry, Saint-Petersburg State University
Universitetsky Pr. 26, 198504 Stary Petergof, Russian Federation
;
    'Starova, Galina L.' .
;
Department of Chemistry, Saint-Petersburg State University
Universitetsky Pr. 26, 198504 Stary Petergof, Russian Federation
;
    'Zhizhin, Konstantin Yu.' .
;
N. S. Kurnakov Institute of General and Inorganic Chemistry
Russian Academy of Sciences,
31 Leninsky Pr., 119991 Moscow, Russian Federation
;
