# Supplementary material for: Tetra­butyl­ammonium 2-[2,5-dimethyl-3-(4-nitro­phen­yl)-2,3-dihydro-1,2,4-oxadiazo­lium-4-yl]nona­hydro-closo-deca­borate
Source: Acta Crystallogr Sect E Struct Rep Online. 2012 Nov 3;68(Pt 12):o3284–5. doi: 10.1107/S1600536812044984 (PMC3588831; doi:10.1107/S1600536812044984)
Supplement: Supplementary file 2 [file e-68-o3284-Isup2.hkl]

#
# h,k,l, Fc-squared, Fo-squared, sigma(Fo-squared) and status flag
#
data_I
_shelx_title '    mo in P2(1)/n'
_shelx_refln_list_code          4
_shelx_F_calc_maximum      283.55
_exptl_crystal_F_000      1256.00
_reflns_d_resolution_high  0.6866
 
loop_
 _symmetry_equiv_pos_as_xyz
 'x, y, z'
 '-x+1/2, y+1/2, -z+1/2'
 '-x, -y, -z'
 'x-1/2, -y-1/2, z-1/2'
 
_cell_length_a     8.7356
_cell_length_b    15.8691
_cell_length_c    24.7015
_cell_angle_alpha  90.000
_cell_angle_beta   98.206
_cell_angle_gamma  90.000
 
_shelx_F_squared_multiplier     1.000
 
loop_
 _refln_index_h
 _refln_index_k
 _refln_index_l
 _refln_F_squared_calc
 _refln_F_squared_meas
 _refln_F_squared_sigma
 _refln_observed_status
   2   0   0      147.64      120.53     23.52 o
   4   0   0       97.51      111.76      8.91 o
   6   0   0       58.44       63.25     10.71 o
   8   0   0     1012.58     1051.97     91.16 o
  10   0   0       96.19      101.89     20.50 o
  12   0   0       18.59        1.52     24.70 o
   2   1   0       55.01       51.02      3.78 o
   3   1   0      179.53      127.21      5.61 o
   4   1   0       67.09       60.97      5.35 o
   5   1   0      293.04      256.30     11.22 o
   6   1   0      503.21      485.59     22.99 o
   7   1   0       59.71       53.15      8.47 o
   8   1   0      135.81      138.74     13.75 o
   9   1   0       34.39       36.53      9.77 o
  10   1   0      128.18      148.03     16.41 o
  11   1   0      191.00      202.99     29.37 o
  12   1   0       71.11       74.46     22.08 o
   0   2   0     5162.20     4691.75     72.02 o
   1   2   0    25549.24    24673.29    531.20 o
   2   2   0     5904.78     5930.96    214.28 o
   3   2   0      634.21      575.26     29.47 o
   4   2   0     1197.74     1057.64     31.96 o
   5   2   0        4.21        9.89      4.13 o
   6   2   0       16.76        8.48      4.89 o
   7   2   0       57.23       54.26      8.92 o
   8   2   0       16.36       14.35      7.83 o
   9   2   0       81.11       99.96     12.83 o
  10   2   0        1.48       -1.83      9.64 o
  11   2   0      210.64      243.94     31.64 o
  12   2   0       94.37      102.87     24.07 o
   1   3   0    19555.23    19099.03    305.03 o
   2   3   0     3564.34     3379.27    131.40 o
   3   3   0     3987.73     4030.25    143.74 o
   4   3   0        5.45       16.54      4.67 o
   5   3   0      623.29      597.11     20.20 o
   6   3   0      114.91       75.91      8.94 o
   7   3   0       18.00        6.47      6.20 o
   8   3   0      774.92      696.54     36.86 o
   9   3   0       21.77       24.55      8.88 o
  10   3   0     1009.92     1069.76     66.58 o
  11   3   0        4.06        5.97     15.05 o
  12   3   0        4.52        7.14     17.41 o
   0   4   0    21935.47    22014.89    134.11 o
   1   4   0      315.80      247.28      7.05 o
   2   4   0       98.22       96.49      6.81 o
   3   4   0     1934.55     2155.08     99.51 o
   4   4   0     2178.33     2213.47    107.02 o
   5   4   0      752.23      731.50     49.76 o
   6   4   0        9.20        8.84      5.70 o
   7   4   0       37.98       30.70      7.99 o
   8   4   0      591.17      559.54     49.30 o
   9   4   0        0.11       -6.09      8.34 o
  10   4   0       25.44       23.68     11.45 o
  11   4   0      102.99       89.21     22.73 o
  12   4   0      126.95      184.81     29.62 o
   1   5   0        0.18        2.46      2.31 o
   2   5   0     1361.93     1357.21     44.39 o
   3   5   0     1527.90     1649.74     65.50 o
   4   5   0     1503.34     1732.00     95.70 o
   5   5   0      182.14      200.98     13.11 o
   6   5   0       49.68       62.05      9.26 o
   7   5   0      164.50      154.25     14.31 o
   8   5   0       19.31       13.93      8.06 o
   9   5   0      572.69      616.53     61.47 o
  10   5   0       12.87        4.43     12.71 o
  11   5   0        3.32        0.87     14.57 o
  12   5   0      137.68      188.68     30.45 o
   0   6   0     3887.35     4372.14    121.55 o
   1   6   0     5873.47     6126.65    143.61 o
   2   6   0    23461.60    25261.38    811.54 o
   4   6   0       25.53       31.77      5.93 o
   5   6   0        1.47        2.73      5.17 o
   6   6   0      113.63      155.59     13.98 o
   7   6   0        3.35       -4.80      6.19 o
   8   6   0       27.25       19.41      9.92 o
   9   6   0      452.52      486.45     33.66 o
  10   6   0        5.13        8.33     13.26 o
  11   6   0        0.87       -0.31     15.42 o
  12   6   0       98.31      135.54     28.27 o
   1   7   0      703.46      889.55     16.96 o
   2   7   0     5185.72     5644.94    156.66 o
   3   7   0       10.35       13.26      5.36 o
   4   7   0      195.96      239.27     16.27 o
   5   7   0      218.46      303.33     21.99 o
   6   7   0       10.56        7.41      7.39 o
   7   7   0        1.89       27.87     10.17 o
   8   7   0      210.52      180.79     24.81 o
   9   7   0       23.83       19.68     14.04 o
  10   7   0      150.06      163.08     25.78 o
  11   7   0       47.05       41.43     20.55 o
  12   7   0       66.01       86.34     25.56 o
   0   8   0        0.08        8.52      5.92 o
   1   8   0      224.90      223.54     10.48 o
   2   8   0     5108.79     5414.05    165.29 o
   3   8   0      390.01      333.91     16.46 o
   4   8   0       85.75       92.79     10.21 o
   5   8   0       33.55       53.07     10.31 o
   6   8   0     1045.61     1064.27     64.41 o
   7   8   0        2.62        6.22     10.50 o
   8   8   0        2.81       14.52     12.27 o
   9   8   0       95.41      113.42     20.96 o
  10   8   0      108.97      116.83     23.42 o
  11   8   0        7.57       14.73     17.48 o
   1   9   0     2245.14     2820.47     69.05 o
   2   9   0     1398.02     1340.49     56.40 o
   4   9   0     1176.51     1309.58     84.00 o
   5   9   0      148.35      137.38     19.80 o
   6   9   0       48.71       68.05     16.92 o
   7   9   0      196.49      192.78     36.98 o
   8   9   0      110.91      116.41     22.36 o
   9   9   0        4.34       20.34     15.03 o
  10   9   0       24.73       21.25     16.42 o
  11   9   0        0.10       -8.96     15.62 o
   1  10   0      970.47      882.61     26.88 o
   2  10   0      357.57      403.74     22.69 o
   3  10   0       41.55       82.88      8.90 o
   4  10   0       36.75       44.94     11.17 o
   5  10   0      274.03      236.75     35.68 o
   6  10   0        5.55       -1.74     11.81 o
   7  10   0       34.27       41.62     15.88 o
   8  10   0      121.58       83.63     23.88 o
   9  10   0      146.99      151.80     26.61 o
  10  10   0      514.80      615.86     80.49 o
  11  10   0        7.47        9.15     18.68 o
   1  11   0      204.69      182.28     12.46 o
   2  11   0     1962.45     1867.34     78.14 o
   3  11   0      912.92      781.40     55.03 o
   4  11   0       75.61       68.96     13.45 o
   5  11   0        0.34       -0.87     10.72 o
   6  11   0      101.76       70.10     18.32 o
   7  11   0      116.28      129.76     23.19 o
   8  11   0       64.60       35.87     17.12 o
   9  11   0       62.68       51.06     19.27 o
  10  11   0       53.56       44.49     19.72 o
  11  11   0       51.66       90.02     28.19 o
   0  12   0      217.27      343.37     25.76 o
   1  12   0       40.11       47.93      8.08 o
   2  12   0      395.83      488.75     32.08 o
   3  12   0      300.30      327.94     37.20 o
   4  12   0      328.16      300.85     24.96 o
   5  12   0       23.54       22.98     13.50 o
   6  12   0      291.64      301.67     42.59 o
   7  12   0        3.60       -6.65     12.82 o
   8  12   0      402.82      449.95     47.58 o
   9  12   0      372.73      407.65     61.69 o
  10  12   0      322.49      375.81     76.30 o
   1  13   0      227.61      294.95     17.60 o
   2  13   0      480.39      488.76     27.40 o
   3  13   0      186.13      200.26     20.44 o
   4  13   0      102.92       76.72     15.20 o
   5  13   0      289.67      273.13     45.42 o
   6  13   0        1.79       -3.00     12.70 o
   7  13   0       21.24       10.77     15.39 o
   8  13   0      110.73      141.38     27.34 o
   9  13   0       29.44       24.80     22.78 o
  10  13   0        2.63        3.54     20.96 o
   0  14   0     1251.83     1394.32    117.58 o
   1  14   0     1410.68     1420.85     69.53 o
   2  14   0       22.98       21.80      8.27 o
   3  14   0      242.96      234.37     30.78 o
   4  14   0       14.40       29.35     15.42 o
   5  14   0       29.37       31.51     22.31 o
   6  14   0      183.25      209.24     46.86 o
   7  14   0       18.25       27.13     22.85 o
   8  14   0      217.13      312.43     64.90 o
   9  14   0        0.31      -11.02     18.90 o
  10  14   0      412.11      522.47    109.07 o
   1  15   0      580.11      666.99     42.69 o
   2  15   0      523.89      482.49     34.21 o
   3  15   0       43.55       23.55     15.74 o
   4  15   0       32.80       40.28     17.95 o
   5  15   0      127.03      178.65     36.45 o
   6  15   0       59.09       74.31     47.03 o
   7  15   0       25.03       43.11     25.12 o
   8  15   0       66.89       85.17     36.37 o
   9  15   0       14.38       31.63     30.30 o
   0  16   0      236.66      247.72     43.41 o
   1  16   0       83.05       72.46     16.53 o
   2  16   0       30.99       24.44     11.44 o
   3  16   0        6.65       -8.89     13.06 o
   4  16   0        2.19        3.96     15.20 o
   5  16   0        5.29       -5.70     20.65 o
   6  16   0        0.16        4.06     21.34 o
   7  16   0        1.26       14.07     23.60 o
   8  16   0       39.50       90.61     33.19 o
   9  16   0      156.18      249.08     81.04 o
   1  17   0       85.79       81.30     19.80 o
   2  17   0      185.64      190.87     24.05 o
   3  17   0      438.43      581.09     64.45 o
   4  17   0      170.11      200.52     32.34 o
   5  17   0       11.21       20.59     25.46 o
   6  17   0       30.25       28.11     31.82 o
   7  17   0      143.94      176.57     42.50 o
   8  17   0      276.22      376.44     64.02 o
   0  18   0      676.73      652.81     61.87 o
   1  18   0      215.06      200.34     29.18 o
   2  18   0       96.15       82.46     18.39 o
   3  18   0      200.02      266.76     43.37 o
   4  18   0       94.65       93.51     32.07 o
   5  18   0      152.04      209.57     35.69 o
   6  18   0       18.29      137.15     39.59 o
   7  18   0       18.22       46.98     32.26 o
   1  19   0        1.89       -6.84     11.42 o
   2  19   0       23.01       21.50     14.37 o
   3  19   0       60.88       72.67     28.47 o
   4  19   0       92.65      123.26     34.85 o
   5  19   0        4.52      -14.20     21.48 o
   6  19   0       52.87       91.20     37.81 o
   7  19   0       26.14       27.90     31.74 o
   0  20   0      129.45       98.62     33.80 o
   1  20   0       81.59       82.02     22.28 o
   2  20   0      119.64      106.53     21.97 o
   3  20   0       34.64       28.91     30.01 o
   4  20   0       92.26       81.21     31.96 o
   5  20   0      125.65      170.20     45.22 o
   6  20   0      121.28      140.76     57.74 o
   1  21   0      182.75      131.51     26.13 o
   2  21   0       38.95       13.06     26.72 o
   3  21   0      161.33      136.55     46.19 o
   4  21   0       34.93       37.42     35.06 o
   5  21   0       10.98      -12.06     23.49 o
   0  22   0       12.04       37.68     26.30 o
   1  22   0      213.19      186.65     30.53 o
   2  22   0       38.84       47.71     31.61 o
   3  22   0        1.37       -4.30     27.56 o
 -11   0   1      166.50      157.08     25.79 o
  -9   0   1       25.79       37.10     13.13 o
  -7   0   1      329.29      427.53     22.40 o
  -5   0   1     2837.03     2308.58    117.75 o
  -3   0   1      190.15      234.83     35.74 o
  -1   0   1       20.94       37.59      8.18 o
   1   0   1    11639.95    12196.06    774.19 o
   3   0   1     2450.01     2388.47     29.28 o
   5   0   1      955.72      857.56     27.59 o
   7   0   1        2.86        4.73      8.66 o
   9   0   1     1503.74     1610.87    121.63 o
  11   0   1      391.25      490.14     55.97 o
 -12   1   1        7.73        3.14     15.43 o
 -11   1   1        3.45        8.28     10.94 o
 -10   1   1       56.28       59.55     11.79 o
  -9   1   1      138.05      136.26     13.77 o
  -8   1   1      552.91      521.87     33.20 o
  -7   1   1       13.72       12.34      5.62 o
  -6   1   1        1.18        5.97      4.19 o
  -5   1   1      418.00      417.52     17.00 o
  -4   1   1       35.47       44.53      5.95 o
  -3   1   1     1292.14     1141.96     30.24 o
  -2   1   1     6448.34     6205.42    143.67 o
  -1   1   1      733.35      601.17     12.33 o
   1   1   1     4221.77     3870.05     48.50 o
   2   1   1    13012.68    12563.03    321.39 o
   3   1   1      441.98      350.56     10.22 o
   4   1   1      348.96      455.76     13.15 o
   5   1   1        0.60        0.98      3.84 o
   6   1   1      434.87      357.18     15.30 o
   7   1   1       24.38       23.16      7.62 o
   8   1   1       22.58       19.60      8.59 o
   9   1   1      565.54      540.26     36.05 o
  10   1   1      112.36      144.46     20.32 o
  11   1   1       54.53       82.35     22.66 o
  12   1   1       12.55       13.08     18.76 o
 -12   2   1        2.90       10.11     24.78 o
 -11   2   1      188.16      212.63     20.92 o
 -10   2   1       78.26       79.09     12.24 o
  -9   2   1        1.62       -4.09      6.30 o
  -8   2   1      443.58      477.06     22.97 o
  -7   2   1        8.71       18.69      6.18 o
  -6   2   1      320.70      265.00     11.36 o
  -5   2   1     1460.92     1503.48     50.55 o
  -4   2   1     1501.89     1539.43     49.04 o
  -3   2   1       28.08       27.99      3.70 o
  -2   2   1       76.72       56.89      4.48 o
  -1   2   1     1394.88     1180.27     17.26 o
   0   2   1     9165.86     8990.00    140.82 o
   1   2   1        6.26       14.15      2.16 o
   2   2   1      677.19      628.48     13.45 o
   3   2   1     2198.21     2443.18     41.01 o
   4   2   1     4406.22     4506.85     93.18 o
   5   2   1      357.78      388.55     14.83 o
   6   2   1      199.75      197.24     13.40 o
   7   2   1        3.70        4.75      5.73 o
   8   2   1      111.60       92.63     12.28 o
   9   2   1      186.27      165.85     17.23 o
  10   2   1       32.45       43.36     13.85 o
  11   2   1       30.34       51.64     19.81 o
  12   2   1      100.73      116.07     27.00 o
 -12   3   1       80.96      100.08     22.81 o
 -11   3   1       30.44       40.85     13.03 o
 -10   3   1       88.37      105.65     18.37 o
  -9   3   1       47.43       51.13      9.16 o
  -8   3   1     2047.60     1963.18    110.82 o
  -7   3   1     1609.56     1649.46     49.20 o
  -6   3   1      188.23      191.41     11.13 o
  -5   3   1      391.76      392.41     13.02 o
  -4   3   1     1550.30     1592.68     67.03 o
  -3   3   1      739.09      695.93     25.58 o
  -2   3   1     2287.86     2245.62    103.57 o
  -1   3   1    15849.31    15696.53    249.40 o
   0   3   1     1959.59     1982.77     18.56 o
   1   3   1      737.91      778.43     18.93 o
   2   3   1     4373.85     4486.16    128.24 o
   3   3   1      439.06      480.51     18.47 o
   4   3   1      796.60      881.88     30.64 o
   5   3   1      397.11      415.34     16.99 o
   6   3   1      252.02      216.19     13.87 o
   7   3   1      149.06      155.08     14.09 o
   8   3   1       73.13       73.85     10.62 o
   9   3   1      258.85      244.11     19.22 o
  10   3   1       21.64       30.34     16.98 o
  11   3   1      165.56      157.17     28.21 o
  12   3   1      212.17      237.51     33.91 o
 -12   4   1      203.74      259.99     32.05 o
 -11   4   1        1.96        5.83     14.68 o
 -10   4   1       53.27       45.87     12.38 o
  -9   4   1       31.48       28.27      9.08 o
  -8   4   1      154.66      116.54     12.37 o
  -7   4   1      195.43      173.61     13.54 o
  -6   4   1     1205.18     1177.32     64.59 o
  -5   4   1     1117.15     1170.16     76.87 o
  -4   4   1      237.12      281.02     19.70 o
  -3   4   1        0.09        2.14      3.54 o
  -2   4   1     4546.22     4507.54    161.71 o
  -1   4   1       95.49      126.67      5.02 o
   0   4   1      211.53      218.05      8.33 o
   1   4   1     9272.35     9489.10    182.54 o
   2   4   1    12256.65    12222.75    458.12 o
   3   4   1     3755.61     3927.61    163.45 o
   4   4   1       38.31       44.56      7.12 o
   5   4   1       33.91       72.78      9.13 o
   6   4   1     1567.47     1519.87     84.24 o
   7   4   1      481.84      399.40     20.26 o
   8   4   1        1.82       -2.09      6.56 o
   9   4   1        1.82        4.88      9.20 o
  10   4   1        0.10        4.62     13.49 o
  11   4   1      138.72      166.57     29.90 o
  12   4   1       25.72       38.74     20.92 o
 -12   5   1       89.59      134.63     26.43 o
 -11   5   1       90.33       72.91     19.30 o
 -10   5   1       14.07       12.18      9.92 o
  -9   5   1       10.97        5.06      9.13 o
  -8   5   1        4.51        9.01      7.26 o
  -7   5   1     2208.22     2233.17    157.64 o
  -6   5   1      622.46      625.13     44.28 o
  -5   5   1      176.05      271.50     18.49 o
  -4   5   1      549.62      533.54     32.41 o
  -3   5   1     4544.08     4584.61    195.45 o
  -2   5   1     1312.07     1470.86     49.05 o
  -1   5   1     7277.87     7914.92     90.55 o
   0   5   1      870.21      842.21     15.94 o
   1   5   1        5.29        8.88      2.83 o
   2   5   1        0.72        1.95      2.93 o
   3   5   1        2.41        2.94      3.78 o
   4   5   1      117.65      160.79     14.24 o
   6   5   1      331.33      267.13     18.68 o
   7   5   1       78.29       89.86     12.09 o
   8   5   1        9.70       20.98      9.76 o
   9   5   1        0.21       -2.49      8.99 o
  10   5   1      123.24      112.82     23.72 o
  11   5   1       63.67       64.79     22.76 o
  12   5   1        0.69       -5.26     17.57 o
 -12   6   1        1.80       -6.11     16.18 o
 -11   6   1      107.97      100.18     21.80 o
 -10   6   1      110.13      129.04     22.02 o
  -9   6   1       40.70       38.24     11.78 o
  -8   6   1        7.03        5.08      8.31 o
  -7   6   1      129.79      130.59     13.63 o
  -6   6   1       29.42       42.24      8.57 o
  -5   6   1       48.28       83.95     10.06 o
  -4   6   1       41.62       58.23      8.26 o
  -3   6   1       93.53      119.08      9.37 o
  -2   6   1     2707.26     2677.15     75.62 o
  -1   6   1      234.50      263.29     10.38 o
   0   6   1      463.48      624.06     15.25 o
   1   6   1      666.48      593.04     12.91 o
   2   6   1       45.87       53.67      5.03 o
   3   6   1     1609.85     1901.87     89.41 o
   4   6   1     1073.34     1125.98     70.50 o
   5   6   1       43.02       37.30      8.14 o
   6   6   1      156.43      173.83     15.16 o
   7   6   1      392.03      371.38     21.11 o
   8   6   1       94.47       98.31     15.47 o
   9   6   1       30.05       21.29     14.61 o
  10   6   1       96.74       70.08     26.77 o
  11   6   1      159.05      191.35     31.22 o
  12   6   1       77.82       89.97     26.34 o
 -12   7   1       95.02      127.77     45.68 o
 -11   7   1       24.90       21.92     16.31 o
 -10   7   1      283.33      343.21     50.84 o
  -9   7   1        0.48       -3.35     11.04 o
  -8   7   1        0.37       -3.07      7.92 o
  -7   7   1       44.05       38.63     11.10 o
  -6   7   1        9.27        8.45      7.32 o
  -5   7   1      247.40      321.64     25.78 o
  -4   7   1      102.06       89.03      9.29 o
  -3   7   1      517.04      585.22     35.75 o
  -2   7   1     3425.12     3655.28    115.43 o
  -1   7   1     1138.96     1221.38     30.75 o
   0   7   1     1905.59     2373.47     31.96 o
   1   7   1     1027.89     1106.06     23.55 o
   2   7   1      144.45      166.55      8.09 o
   3   7   1     6124.91     6433.43    328.06 o
   4   7   1       53.10       85.72      9.57 o
   5   7   1      184.00      171.32     13.22 o
   6   7   1      259.58      186.06     17.79 o
   7   7   1      487.28      453.13     31.77 o
   8   7   1       48.57       36.38     14.87 o
   9   7   1        1.48       14.08     12.74 o
  10   7   1        7.13        9.66     14.68 o
  11   7   1       85.21       86.19     24.49 o
 -11   8   1       40.90       59.80     19.41 o
 -10   8   1       14.04       10.19     15.07 o
  -9   8   1      267.14      243.84     28.62 o
  -8   8   1       27.72       32.11     13.86 o
  -7   8   1       63.90       45.22     12.26 o
  -6   8   1      586.10      714.44     72.70 o
  -5   8   1      722.11      739.77     56.25 o
  -4   8   1     1022.63     1066.62     78.14 o
  -3   8   1      820.47      716.17     41.50 o
  -2   8   1      506.04      630.74     19.36 o
  -1   8   1      319.02      401.97     19.21 o
   0   8   1      181.11      159.96     11.19 o
   2   8   1      436.56      405.11     13.42 o
   3   8   1      915.98      921.55     41.85 o
   4   8   1      518.82      490.31     31.66 o
   5   8   1        2.26        7.50      6.98 o
   6   8   1       64.35       87.05     14.51 o
   7   8   1      562.42      542.94     61.64 o
   8   8   1      186.33      194.65     26.20 o
   9   8   1        5.25        9.78     13.58 o
  10   8   1        1.08       -9.47     12.72 o
  11   8   1       61.22       72.01     25.75 o
 -11   9   1        5.35        5.11     15.92 o
 -10   9   1       27.98       21.35     16.31 o
  -9   9   1       21.73       40.30     16.75 o
  -8   9   1      472.78      451.80     76.91 o
  -7   9   1      277.48      251.30     29.09 o
  -6   9   1        0.00       -0.31     10.37 o
  -5   9   1       63.25       85.75     13.77 o
  -4   9   1      273.95      308.57     18.91 o
  -3   9   1      692.40      634.13     28.17 o
  -2   9   1     1279.20     1316.38     40.00 o
  -1   9   1      706.32      743.04     20.62 o
   0   9   1      442.57      475.65     21.31 o
   1   9   1     1943.65     1923.77     44.44 o
   2   9   1       17.71       14.07      4.89 o
   3   9   1      283.21      305.88     16.28 o
   4   9   1      131.63      148.19     13.36 o
   5   9   1      126.75      116.14     16.09 o
   6   9   1      246.32      245.79     31.45 o
   7   9   1      136.96      155.85     23.94 o
   8   9   1       43.08       35.48     16.54 o
   9   9   1        1.41       -1.64     13.38 o
  10   9   1       29.47       34.37     17.56 o
  11   9   1       23.47       15.48     20.32 o
 -11  10   1        9.28       19.61     17.52 o
 -10  10   1      210.97      195.12     29.92 o
  -9  10   1      250.31      291.89     47.76 o
  -8  10   1        0.65        3.14     12.34 o
  -7  10   1      201.84      241.51     28.57 o
  -6  10   1     1994.10     1913.99    231.68 o
  -5  10   1     3125.31     2965.94    322.78 o
  -4  10   1      113.08       94.18     12.51 o
  -3  10   1      788.32      728.33     37.16 o
  -2  10   1      462.73      508.02     16.28 o
   0  10   1     4934.02     5235.75    112.48 o
   1  10   1      411.40      560.63     24.49 o
   2  10   1     1348.21     1198.53     46.63 o
   3  10   1       69.66       90.44      9.36 o
   4  10   1      215.37      240.06     20.83 o
   5  10   1      747.29      726.88    100.50 o
   6  10   1     1530.99     1510.38    185.32 o
   7  10   1      101.18       93.46     20.28 o
   8  10   1        0.14        1.26     13.62 o
   9  10   1       21.03       26.67     16.81 o
  10  10   1      167.08      182.64     29.89 o
  11  10   1       17.22        1.58     19.91 o
 -11  11   1        7.96        0.28     17.28 o
 -10  11   1       59.57       59.07     20.37 o
  -9  11   1      109.02      100.52     23.18 o
  -8  11   1       48.28       57.13     19.34 o
  -7  11   1        1.26       11.51     13.44 o
  -6  11   1       67.27       35.70     15.62 o
  -5  11   1        6.74       13.09     12.42 o
  -4  11   1      167.86      175.96     19.27 o
  -3  11   1       19.68        7.46      6.34 o
  -2  11   1        6.16       -0.36      4.71 o
  -1  11   1      108.60       95.55      9.49 o
   0  11   1      413.83      499.30     19.64 o
   1  11   1      290.37      296.09     14.14 o
   2  11   1      590.50      485.85     23.91 o
   3  11   1      310.43      334.82     25.38 o
   4  11   1       17.04       34.39     11.14 o
   5  11   1      322.81      357.77     44.55 o
   6  11   1       30.24       26.34     14.18 o
   7  11   1      313.19      319.49     34.29 o
   8  11   1       25.55       43.72     18.11 o
   9  11   1       26.17       36.98     18.56 o
  10  11   1       28.57       55.33     21.36 o
  11  11   1        1.21       15.33     21.49 o
 -10  12   1        4.94      -14.74     14.74 o
  -9  12   1      254.51      290.77     35.95 o
  -8  12   1       24.64       45.83     19.23 o
  -7  12   1       61.40       69.08     20.16 o
  -6  12   1        0.01       -6.54     11.17 o
  -5  12   1       19.69       11.84     13.46 o
  -4  12   1       63.05       43.11     12.58 o
  -3  12   1     1836.17     1904.24    152.38 o
  -2  12   1      737.50      642.86     32.03 o
  -1  12   1      350.13      353.90     16.09 o
   0  12   1      592.71      570.99     22.06 o
   1  12   1      401.72      388.91     16.01 o
   2  12   1      385.18      336.38     17.32 o
   3  12   1      110.79      131.71     16.68 o
   4  12   1      171.11      145.97     19.83 o
   5  12   1      393.52      377.83     42.69 o
   6  12   1       81.06      117.61     23.59 o
   7  12   1      905.72      943.65    132.14 o
   8  12   1       14.15       30.38     17.58 o
   9  12   1        6.97       11.60     17.12 o
  10  12   1       94.01       94.28     29.47 o
 -10  13   1       47.36       48.02     25.27 o
  -9  13   1      163.02      215.72     74.34 o
  -8  13   1       62.63       74.83     22.61 o
  -7  13   1       74.53       81.92     22.00 o
  -6  13   1       47.93       52.24     17.89 o
  -5  13   1        0.33       11.42     12.60 o
  -4  13   1        6.14       26.82     11.66 o
  -3  13   1       37.52       29.61     11.33 o
  -2  13   1      228.64      192.42     16.19 o
  -1  13   1     1609.41     1686.09     58.32 o
   0  13   1        2.16       13.30      7.50 o
   1  13   1       12.94       13.83      7.21 o
   2  13   1      225.06      200.97     16.17 o
   3  13   1        2.77       -2.49      8.35 o
   4  13   1       66.91       64.82     14.18 o
   5  13   1      690.17      714.14     87.05 o
   6  13   1       25.32       15.08     14.49 o
   7  13   1        0.22        0.55     13.95 o
   8  13   1       60.03       66.60     26.68 o
   9  13   1       32.04       14.36     21.82 o
  10  13   1      125.97      161.55     50.11 o
 -10  14   1       17.09       14.32     23.22 o
  -9  14   1      523.67      555.41    176.46 o
  -8  14   1        0.47        8.28     20.45 o
  -7  14   1       33.27       53.90     24.53 o
  -6  14   1       68.24       81.24     27.84 o
  -5  14   1      254.54      250.22     30.92 o
  -4  14   1      155.96      143.00     19.20 o
  -3  14   1      536.01      524.18     43.30 o
  -2  14   1        3.03        2.47      6.96 o
  -1  14   1      336.37      365.88     23.09 o
   0  14   1        0.90       -0.25      8.74 o
   1  14   1       26.46       32.50     10.46 o
   2  14   1      257.24      227.26     21.01 o
   3  14   1      218.51      207.33     28.31 o
   4  14   1       57.90       53.75     17.91 o
   5  14   1      100.50      132.92     60.43 o
   6  14   1      242.84      274.43     50.07 o
   7  14   1       46.88       41.15     24.46 o
   8  14   1        2.25      -17.24     17.24 o
   9  14   1      238.15      292.11     65.91 o
  -9  15   1        8.33        3.85     23.24 o
  -8  15   1        4.45       -6.80     19.08 o
  -7  15   1      157.49      196.39     40.28 o
  -6  15   1       80.93       89.76     29.74 o
  -5  15   1       40.71       49.35     25.81 o
  -4  15   1       44.28       14.56     15.56 o
  -3  15   1       20.65       20.17     15.15 o
  -2  15   1      655.66      649.83     40.50 o
  -1  15   1      443.59      402.31     34.94 o
   0  15   1      752.09      734.22     37.08 o
   1  15   1       88.25       80.03     16.83 o
   2  15   1      304.94      315.76     25.41 o
   3  15   1       76.42       62.41     19.40 o
   4  15   1      102.74      140.09     32.60 o
   5  15   1       21.08       28.66     22.43 o
   6  15   1       31.39       26.00     22.80 o
   7  15   1      300.99      435.77     88.50 o
   8  15   1        2.18        6.65     22.46 o
   9  15   1       32.11       35.75     26.42 o
  -9  16   1       21.50       26.67     26.85 o
  -8  16   1       14.63       39.37     28.57 o
  -7  16   1      719.88      896.94    195.42 o
  -6  16   1       50.97       75.47     29.70 o
  -5  16   1      120.52      126.83     35.08 o
  -4  16   1      413.43      474.10     44.49 o
  -3  16   1        6.49        0.18     14.59 o
  -2  16   1        3.31       -5.46      8.86 o
  -1  16   1       26.00       21.82     12.31 o
   0  16   1      671.05      588.50     39.12 o
   1  16   1       88.23       95.74     18.50 o
   2  16   1      140.52       98.91     18.17 o
   3  16   1        8.78       12.31     15.95 o
   4  16   1        3.81       -6.89     14.37 o
   5  16   1       49.44       50.04     25.76 o
   6  16   1      376.76      432.74     57.67 o
   7  16   1       89.04      103.47     34.35 o
   8  16   1      146.95      172.66     41.21 o
   9  16   1       14.19       36.78     29.08 o
  -8  17   1      161.36      178.20     43.22 o
  -7  17   1        9.31       15.12     24.74 o
  -6  17   1       46.58       35.26     27.52 o
  -5  17   1       35.86       68.53     30.65 o
  -4  17   1      152.47      183.59     30.57 o
  -3  17   1      507.56      528.35     46.48 o
  -2  17   1      438.09      456.83     35.55 o
  -1  17   1      202.29      204.94     30.88 o
   0  17   1       29.51       37.90     16.14 o
   1  17   1       46.86       39.42     15.89 o
   2  17   1       19.04       20.30     12.45 o
   3  17   1     1046.84     1140.73     68.86 o
   4  17   1      444.42      566.71     86.15 o
   5  17   1      110.16      113.55     27.56 o
   6  17   1      252.80      380.06     57.15 o
   7  17   1        2.00      -19.58     19.58 o
   8  17   1       74.65       60.91     33.71 o
  -7  18   1       16.60       49.18     31.03 o
  -6  18   1      409.23      524.05    145.44 o
  -5  18   1       75.68       90.49     34.76 o
  -4  18   1        6.80        0.86     20.16 o
  -3  18   1        3.90       -9.01     17.41 o
  -2  18   1        7.65        3.52     10.81 o
  -1  18   1       80.18       67.63     19.53 o
   0  18   1       18.44       11.85     18.25 o
   1  18   1       14.10        6.44     13.05 o
   2  18   1       41.18       38.22     14.40 o
   3  18   1      163.95      171.18     36.56 o
   4  18   1        6.16       12.87     21.15 o
   5  18   1        5.92       -0.33     18.54 o
   6  18   1      430.26      591.34    125.97 o
   7  18   1      221.32      310.54     64.99 o
  -7  19   1      494.75      701.01    207.69 o
  -6  19   1        8.11       10.52     27.26 o
  -5  19   1       39.62       23.74     25.28 o
  -4  19   1      304.88      367.36     51.51 o
  -3  19   1       55.93       56.54     27.05 o
  -2  19   1      200.76      184.19     26.70 o
  -1  19   1      151.78      139.26     25.50 o
   0  19   1        0.22       -1.63     12.30 o
   1  19   1       16.14        6.03     13.02 o
   2  19   1       91.40       77.11     19.92 o
   3  19   1       18.33       20.81     22.64 o
   4  19   1        0.11       -7.45     21.11 o
   5  19   1       45.87       54.63     30.06 o
   6  19   1       26.86        9.10     35.32 o
   7  19   1        3.73      -11.81     26.08 o
  -6  20   1        1.64      -10.87     33.13 o
  -5  20   1      340.52      392.46     56.50 o
  -4  20   1       30.55       21.02     24.83 o
  -3  20   1        6.74        5.14     26.05 o
  -2  20   1        7.44        4.06     12.46 o
  -1  20   1       29.53       27.08     15.95 o
   0  20   1       42.01       37.64     17.76 o
   1  20   1       93.43       81.29     21.73 o
   2  20   1       21.49       21.38     14.90 o
   3  20   1      193.52      182.65     49.48 o
   4  20   1        0.51        0.39     22.03 o
   5  20   1       65.77       94.48     34.58 o
   6  20   1       38.96       72.40     45.77 o
  -5  21   1       76.02       64.67     33.18 o
  -4  21   1      128.36      185.43     53.61 o
  -3  21   1      616.51      676.25     80.33 o
  -2  21   1      157.40      124.49     41.47 o
  -1  21   1        5.74        9.31     14.94 o
   0  21   1      128.33       79.70     22.31 o
   1  21   1      134.27      125.55     27.39 o
   2  21   1       46.01       50.06     18.24 o
   3  21   1       16.71        9.61     30.09 o
   4  21   1      360.89      403.49     74.60 o
   5  21   1      223.13      273.85     65.74 o
  -3  22   1        0.02        6.49     29.67 o
  -2  22   1       22.70       11.04     26.47 o
  -1  22   1      270.71      200.65     31.21 o
   0  22   1       69.88       64.58     21.70 o
   1  22   1       54.28       75.79     40.63 o
   2  22   1       20.92        5.90     25.12 o
   3  22   1      132.50      183.66     53.61 o
   0  23   1       11.98       -2.07     14.58 o
 -10   0   2        2.28        7.08     10.75 o
  -8   0   2       38.57       31.07     10.31 o
  -6   0   2       51.88       28.57     24.70 o
  -4   0   2      357.52      399.36     45.01 o
  -2   0   2     8803.83     7708.18    122.56 o
   2   0   2      930.29      924.60     62.20 o
   4   0   2     2909.46     3365.23    101.74 o
   6   0   2      626.91      636.28     32.25 o
   8   0   2      702.86      679.44     59.59 o
  12   0   2      319.14      443.61     63.81 o
 -12   1   2       41.52       42.06     24.95 o
 -11   1   2      518.01      571.23     50.44 o
 -10   1   2        7.82        8.66      8.52 o
  -9   1   2       77.55       79.71     10.39 o
  -8   1   2      293.73      288.02     14.19 o
  -7   1   2      206.29      182.03     17.02 o
  -6   1   2        6.88        4.00      6.11 o
  -5   1   2       83.00      106.65     12.44 o
  -4   1   2      670.71      700.63     40.76 o
  -3   1   2     1175.30     1107.80     42.77 o
  -2   1   2     1936.91     1851.62     46.34 o
  -1   1   2     1621.58     1693.40     26.37 o
   0   1   2     2380.28     1970.07     71.11 o
   1   1   2      265.18      274.32      7.61 o
   2   1   2     4113.87     4009.73     76.77 o
   3   1   2     1983.90     1900.66     43.10 o
   4   1   2      502.72      468.15     18.10 o
   5   1   2      232.61      175.38     12.26 o
   6   1   2      471.10      431.41     18.52 o
   7   1   2        4.51        0.50      6.46 o
   8   1   2     1014.25     1022.28     48.77 o
   9   1   2       15.76       17.57     10.05 o
  10   1   2      155.72      187.91     29.71 o
  11   1   2      101.13      135.44     27.74 o
  12   1   2       24.13       32.85     21.40 o
 -12   2   2       70.53       53.35     26.89 o
 -11   2   2        0.08        0.42      9.28 o
 -10   2   2        5.50        8.83      7.85 o
  -9   2   2      412.08      395.76     19.79 o
  -8   2   2      747.14      746.08     22.14 o
  -7   2   2      120.31      102.22     11.64 o
  -6   2   2       57.49       37.84      6.20 o
  -5   2   2        2.19        8.09      5.45 o
  -4   2   2       44.02       48.60      6.88 o
  -3   2   2     2788.59     2783.60     49.96 o
  -2   2   2      111.43      101.70      5.31 o
  -1   2   2    46192.52    44413.53    507.14 o
   0   2   2       84.86       58.72      3.50 o
   1   2   2      109.47       79.33      4.21 o
   2   2   2     6584.89     6873.24    128.01 o
   3   2   2      618.32      658.13     19.39 o
   4   2   2      421.96      347.09     16.26 o
   5   2   2      204.84      214.46     13.50 o
   6   2   2       21.75       11.21      5.86 o
   7   2   2     1423.76     1321.73     46.74 o
   8   2   2       53.72       33.03     10.61 o
   9   2   2       78.12       63.41     13.18 o
  10   2   2      109.63      111.92     24.79 o
  11   2   2        0.52        1.14     16.87 o
  12   2   2       74.94      107.16     27.00 o
 -12   3   2        0.57        8.09     23.01 o
 -11   3   2        0.03       -3.62      8.96 o
 -10   3   2       29.38       25.30      8.94 o
  -9   3   2       27.95       16.23      7.44 o
  -8   3   2       75.29       62.74      9.08 o
  -7   3   2      314.04      259.40     13.84 o
  -6   3   2       81.77       94.24      9.56 o
  -5   3   2        0.67       -0.82      3.19 o
  -4   3   2        2.15       -1.95      2.84 o
  -3   3   2      831.03      904.54     25.16 o
  -2   3   2      229.51      262.51      9.73 o
  -1   3   2     6882.10     6774.31    121.64 o
   0   3   2      294.97      361.85      8.88 o
   1   3   2    14275.61    13588.57    160.09 o
   2   3   2       64.84       91.24      7.80 o
   3   3   2       62.22       69.38      7.53 o
   4   3   2      800.04      695.65     25.34 o
   5   3   2        3.39        1.04      4.81 o
   6   3   2       66.29       51.58      9.10 o
   7   3   2     3011.49     2725.42     88.51 o
   8   3   2       85.01       75.26     12.23 o
   9   3   2        1.01       -4.35      9.05 o
  10   3   2        7.89       14.96     16.43 o
  11   3   2      137.64      150.35     29.73 o
  12   3   2       10.13       16.74     19.24 o
 -12   4   2       10.86       31.78     26.72 o
 -11   4   2       45.07       53.23     12.91 o
 -10   4   2       52.48       53.84     12.05 o
  -9   4   2      548.52      587.56     58.23 o
  -8   4   2        9.18       15.30      6.86 o
  -7   4   2       15.08       19.36      6.54 o
  -6   4   2      521.52      529.52     28.50 o
  -5   4   2        8.22        1.91      3.78 o
  -4   4   2        2.13       -3.24      3.24 o
  -3   4   2     1381.77     1464.97     76.17 o
  -2   4   2      106.61      109.98      6.97 o
  -1   4   2     2382.38     2345.78     37.33 o
   0   4   2     5409.39     5387.37     68.75 o
   1   4   2      282.29      291.02      7.97 o
   2   4   2     1171.95     1313.41     37.99 o
   3   4   2      441.84      453.54     19.55 o
   4   4   2        2.77        0.45      4.26 o
   5   4   2      136.40      161.24     13.19 o
   6   4   2        0.02        3.71      5.71 o
   7   4   2      304.60      313.96     19.22 o
   8   4   2      169.30      136.64     13.99 o
   9   4   2      411.87      391.72     27.21 o
  10   4   2        0.14        3.31     14.84 o
  11   4   2      251.64      324.45     39.62 o
  12   4   2       30.90       31.50     21.31 o
 -12   5   2      242.67      334.69     39.49 o
 -11   5   2       19.39       25.54     14.59 o
 -10   5   2        0.06       -3.94      8.93 o
  -9   5   2      145.85      135.93     15.54 o
  -8   5   2        0.59        0.95      6.53 o
  -7   5   2      604.93      571.48     57.87 o
  -6   5   2      390.99      303.15     17.15 o
  -5   5   2      634.96      628.80     36.87 o
  -4   5   2       13.80        4.64      4.41 o
  -3   5   2      348.85      365.76     17.20 o
  -2   5   2      754.74      740.63     21.52 o
  -1   5   2      970.71      913.92     15.06 o
   0   5   2       30.73       49.80      5.51 o
   1   5   2     1512.83     1531.51     47.69 o
   2   5   2      368.67      322.10     13.38 o
   3   5   2    10618.14    11227.61    495.24 o
   4   5   2     3304.27     3376.86    137.48 o
   5   5   2      346.64      403.42     23.57 o
   6   5   2       23.30       11.33      6.70 o
   7   5   2      876.66      894.26     54.43 o
   8   5   2      151.94      134.28     17.43 o
   9   5   2       54.26       64.74     17.31 o
  10   5   2      166.34      179.93     30.02 o
  11   5   2       12.11        9.27     16.23 o
  12   5   2        6.13        6.97     19.23 o
 -12   6   2        0.64        6.88     16.04 o
 -11   6   2        0.01        3.25     13.66 o
 -10   6   2       32.00       36.02     15.32 o
  -9   6   2      437.13      468.17     48.94 o
  -8   6   2      148.43      168.61     16.61 o
  -7   6   2       24.32       27.01      8.16 o
  -6   6   2     1267.45     1269.59    104.45 o
  -5   6   2       35.44       13.38      5.89 o
  -4   6   2      489.92      499.69     31.98 o
  -3   6   2     1371.70     1472.86     57.77 o
  -2   6   2       71.51       68.12      5.80 o
  -1   6   2     1427.17     1387.46     25.77 o
   0   6   2     2828.03     3083.16     45.42 o
   1   6   2     3679.19     3758.17     90.32 o
   2   6   2      382.73      317.81     10.67 o
   3   6   2        7.00       18.67      5.44 o
   4   6   2      375.36      374.45     18.39 o
   5   6   2      888.03      838.37     36.46 o
   6   6   2      138.92      140.75     14.65 o
   7   6   2      914.03      843.06     66.38 o
   8   6   2      284.54      259.92     29.28 o
   9   6   2     1033.85     1026.08     94.77 o
  10   6   2       59.73       59.88     21.92 o
  11   6   2      158.00      174.13     31.89 o
  12   6   2       68.76       77.20     26.62 o
 -12   7   2      129.83      200.86     34.39 o
 -11   7   2        6.67       11.89     13.92 o
 -10   7   2        0.35        2.44     12.28 o
  -9   7   2       52.36       53.77     15.67 o
  -8   7   2        7.43       12.10      8.92 o
  -7   7   2     1026.38      983.68    105.85 o
  -6   7   2     1401.52     1451.27    106.32 o
  -5   7   2      852.32      879.18     63.46 o
  -4   7   2       45.39       66.05      8.21 o
  -3   7   2     3183.71     3380.46    153.53 o
  -2   7   2     6326.07     6794.21    162.91 o
  -1   7   2     1760.53     2163.56     34.40 o
   0   7   2      101.26      102.82      8.52 o
   1   7   2      262.78      337.05     11.19 o
   2   7   2       56.81       60.14      5.57 o
   3   7   2       69.88       61.90      8.22 o
   4   7   2        1.89        3.28      4.80 o
   5   7   2      493.73      393.84     32.16 o
   6   7   2     1229.21     1201.09     97.42 o
   7   7   2      356.26      293.17     23.82 o
   8   7   2      169.82      151.09     23.25 o
   9   7   2      386.22      387.56     34.34 o
  10   7   2      499.69      525.51     44.71 o
  11   7   2        6.67        4.88     25.71 o
 -11   8   2      199.01      234.85     36.92 o
 -10   8   2       18.87       13.49     14.99 o
  -9   8   2       30.16       26.02     13.97 o
  -8   8   2      467.86      416.35     42.21 o
  -7   8   2      410.03      384.26     47.80 o
  -6   8   2       23.28       19.98      9.36 o
  -5   8   2      551.13      587.61     56.17 o
  -4   8   2       67.56       75.90      9.22 o
  -3   8   2     2815.59     2607.79    125.37 o
  -2   8   2     2206.78     2460.67     61.11 o
  -1   8   2     1952.56     2090.96     48.86 o
   0   8   2      496.19      548.26     16.97 o
   1   8   2      929.80     1075.45     21.91 o
   2   8   2     1659.22     1569.26     65.94 o
   3   8   2      381.54      482.74     23.94 o
   4   8   2       11.96        7.04      5.79 o
   5   8   2      130.36      131.87     14.62 o
   6   8   2       51.20       43.62     13.55 o
   7   8   2        0.03       -6.26     10.29 o
   8   8   2      774.40      751.88     74.82 o
   9   8   2       62.20       33.31     16.49 o
  10   8   2       46.28       37.56     20.04 o
  11   8   2       75.18       98.96     31.95 o
 -11   9   2        2.04        6.02     14.66 o
 -10   9   2      148.55      167.36     32.45 o
  -9   9   2       43.41       28.45     15.72 o
  -8   9   2       54.93       69.49     18.21 o
  -7   9   2       37.79       26.96     13.28 o
  -6   9   2      160.03      169.70     18.82 o
  -5   9   2       18.87       22.67      9.47 o
  -4   9   2      955.83      849.69     59.03 o
  -3   9   2       17.66        5.94      4.33 o
  -2   9   2      686.05      685.70     18.17 o
  -1   9   2       73.40       76.83      8.65 o
   0   9   2      152.12      220.22     13.42 o
   1   9   2     2558.99     2839.47     74.32 o
   2   9   2      226.64      287.60     12.67 o
   3   9   2       87.26      126.61     11.88 o
   4   9   2     1130.51     1100.93     67.20 o
   5   9   2     1129.44     1035.88     95.93 o
   6   9   2      742.50      615.22     65.04 o
   7   9   2      139.65       80.43     19.03 o
   8   9   2       82.18       40.53     17.14 o
   9   9   2      592.91      619.95     82.17 o
  10   9   2       57.35       92.97     40.92 o
  11   9   2       94.83      115.96     29.81 o
 -11  10   2       14.84       10.55     15.86 o
 -10  10   2      340.23      377.62     45.01 o
  -9  10   2       26.75       24.82     16.08 o
  -8  10   2      109.60      118.26     22.55 o
  -7  10   2      328.56      338.96     47.77 o
  -6  10   2      524.57      501.13     72.60 o
  -5  10   2      145.02      148.49     21.83 o
  -4  10   2     1234.69     1306.00     52.93 o
  -3  10   2      588.82      677.78     25.18 o
  -2  10   2     1552.04     1540.96     50.83 o
  -1  10   2     1045.00     1039.86     25.44 o
   0  10   2     2316.98     2684.26     47.76 o
   1  10   2     2111.66     2152.47     73.93 o
   2  10   2        0.60       -0.94      4.02 o
   3  10   2     1286.36     1360.65    102.16 o
   4  10   2      215.52      236.01     20.89 o
   5  10   2        1.81       -8.93      8.93 o
   6  10   2      910.75      885.02     88.03 o
   7  10   2       96.81      111.20     26.35 o
   8  10   2       76.51      101.55     22.72 o
   9  10   2      431.59      436.62     41.94 o
  10  10   2      185.70      155.54     35.53 o
  11  10   2      453.12      468.36     99.97 o
 -11  11   2        8.02      -14.72     15.28 o
 -10  11   2       74.73      111.99     24.56 o
  -9  11   2      481.67      494.22     75.86 o
  -8  11   2       67.36       58.72     19.94 o
  -7  11   2      155.03      148.60     33.04 o
  -6  11   2      615.42      562.09     80.43 o
  -5  11   2       26.56        4.52     11.32 o
  -4  11   2      105.09      115.74     16.04 o
  -3  11   2     1284.04     1295.46     91.22 o
  -2  11   2      369.10      332.74     14.91 o
  -1  11   2       34.50       36.14      7.72 o
   0  11   2       49.86       27.89      7.44 o
   1  11   2     1627.19     1695.92     67.10 o
   2  11   2     1478.57     1507.96     78.84 o
   3  11   2      238.47      190.11     22.34 o
   4  11   2      147.31      174.31     19.09 o
   5  11   2      205.20      159.95     23.51 o
   6  11   2       45.74       14.25     14.10 o
   7  11   2      147.45      150.94     26.05 o
   8  11   2        3.67        5.10     15.06 o
   9  11   2       64.38       16.33     17.75 o
  10  11   2        3.80       -1.86     17.23 o
 -10  12   2       90.20      119.65     26.39 o
  -9  12   2      361.77      360.79     54.76 o
  -8  12   2       44.86       45.33     18.80 o
  -7  12   2        1.29        3.27     13.19 o
  -6  12   2       45.09       40.06     16.53 o
  -5  12   2        2.65       -5.82     10.56 o
  -4  12   2      675.13      668.32     56.95 o
  -3  12   2      883.92      868.18     71.91 o
  -2  12   2      112.90      145.65     13.11 o
  -1  12   2       53.76       68.37     10.12 o
   0  12   2      318.60      306.92     19.14 o
   1  12   2      330.08      285.24     14.66 o
   2  12   2     2777.87     2739.05    197.93 o
   3  12   2      185.19      164.15     21.18 o
   4  12   2      205.75      192.66     25.39 o
   5  12   2       16.34       15.47     13.23 o
   6  12   2      762.89      742.20     80.77 o
   7  12   2      101.34      114.44     24.11 o
   8  12   2      217.38      221.37     32.03 o
   9  12   2      881.83      995.88    199.76 o
  10  12   2       78.11       89.59     32.87 o
 -10  13   2       66.03       66.67     28.35 o
  -9  13   2       25.82       21.79     18.22 o
  -8  13   2       14.55       11.09     16.82 o
  -7  13   2        0.08       -3.04     14.09 o
  -6  13   2       87.48      128.89     23.83 o
  -5  13   2        4.01       -2.99     11.94 o
  -4  13   2       23.84       37.30     12.08 o
  -3  13   2     1189.59     1156.86     81.61 o
  -2  13   2      301.93      282.35     18.52 o
  -1  13   2     2502.04     2719.33    112.61 o
   0  13   2     1187.01     1239.66     32.66 o
   1  13   2     1005.53     1072.01     63.43 o
   2  13   2      134.01      136.79     13.46 o
   3  13   2       29.94       17.07      9.94 o
   4  13   2      152.80      176.54     20.73 o
   5  13   2        0.54       13.51     17.40 o
   6  13   2      103.08      114.81     29.96 o
   7  13   2       81.94       80.79     26.95 o
   8  13   2        9.42        5.43     19.42 o
   9  13   2       13.12        0.78     18.71 o
  10  13   2      151.45      222.92     43.58 o
 -10  14   2        0.01       15.06     29.59 o
  -9  14   2      237.22      295.15     83.99 o
  -8  14   2       17.38       10.48     22.06 o
  -7  14   2        0.44        0.11     14.19 o
  -6  14   2       12.57       -2.71     13.79 o
  -5  14   2      309.26      339.63     53.24 o
  -4  14   2      284.84      265.80     25.49 o
  -3  14   2       29.97       42.99     12.97 o
  -2  14   2      841.02      779.43     40.49 o
  -1  14   2      755.11      836.80     31.48 o
   0  14   2      174.40      185.49     20.47 o
   1  14   2        0.38        2.02      8.45 o
   2  14   2       20.43       23.05     10.00 o
   3  14   2        7.33       12.94     13.73 o
   4  14   2      149.75      173.78     26.73 o
   5  14   2       31.59       16.45     19.93 o
   6  14   2      494.51      562.66     59.38 o
   7  14   2      414.88      411.82     86.82 o
   8  14   2       63.49       36.93     44.38 o
   9  14   2      208.13      300.31     48.69 o
  -9  15   2      236.67      311.76     93.27 o
  -8  15   2       34.01       15.83     23.39 o
  -7  15   2        2.73       -0.11     20.22 o
  -6  15   2       26.27       36.94     25.03 o
  -5  15   2      182.93      193.46     58.41 o
  -4  15   2        5.15       -3.05     13.72 o
  -3  15   2       90.30      103.60     22.47 o
  -2  15   2       36.05       39.82     10.17 o
  -1  15   2     1406.87     1447.02     41.18 o
   0  15   2       35.90       32.71     11.97 o
   1  15   2      171.07      159.26     21.59 o
   2  15   2       68.32       70.60     14.23 o
   3  15   2       42.64       60.99     18.60 o
   4  15   2       15.71       -2.59     13.01 o
   5  15   2      353.94      396.33     55.12 o
   6  15   2        3.84       -5.28     19.57 o
   7  15   2        8.84      -13.33     18.97 o
   8  15   2      958.71     1142.27    282.03 o
   9  15   2      428.62      641.69    162.76 o
  -9  16   2        0.96        9.91     25.67 o
  -8  16   2       65.41       82.50     32.88 o
  -7  16   2       14.11       29.21     26.39 o
  -6  16   2      217.27      293.23     87.91 o
  -5  16   2      134.00      123.91     34.14 o
  -4  16   2      417.11      451.28     45.18 o
  -3  16   2      197.29      206.99     30.43 o
  -2  16   2     1288.62     1281.26     42.67 o
  -1  16   2      201.10      190.74     24.05 o
   0  16   2       14.29       25.67     14.36 o
   1  16   2      101.02       93.80     17.73 o
   2  16   2       70.55       94.62     17.76 o
   3  16   2       89.12       99.45     23.30 o
   4  16   2      225.45      272.71     34.95 o
   5  16   2      113.07      105.26     25.50 o
   6  16   2      168.93      244.44     44.65 o
   7  16   2       49.98       52.62     28.60 o
   8  16   2        2.75       -1.43     22.77 o
  -8  17   2      208.11      277.34     50.09 o
  -7  17   2      479.63      587.78     78.89 o
  -6  17   2       27.57       16.75     26.14 o
  -5  17   2        1.97        7.31     23.26 o
  -4  17   2      118.82      143.49     28.17 o
  -3  17   2        6.07       12.75     16.54 o
  -2  17   2        6.74        4.44     10.74 o
  -1  17   2        1.76       -0.30     10.76 o
   0  17   2       12.03        8.58     12.53 o
   1  17   2       18.40        7.81     12.42 o
   2  17   2      487.72      453.47     34.11 o
   3  17   2       30.10       22.45     21.66 o
   4  17   2        4.01       18.68     18.90 o
   5  17   2      134.68      173.32     31.99 o
   6  17   2      287.37      353.40     86.06 o
   7  17   2       96.96      115.28     37.32 o
   8  17   2      184.18      258.73     50.76 o
  -7  18   2      100.45      109.94     42.73 o
  -6  18   2        0.23       -3.28     25.01 o
  -5  18   2      115.93      130.02     38.92 o
  -4  18   2        6.34        1.27     19.04 o
  -3  18   2        5.84        7.20     19.07 o
  -2  18   2       19.22        9.13     11.57 o
  -1  18   2       65.31       57.24     18.33 o
   0  18   2        6.87        5.09     12.90 o
   1  18   2        2.84       13.76     13.63 o
   2  18   2       93.64       94.30     20.74 o
   3  18   2      175.67      175.23     36.66 o
   4  18   2       87.03       57.52     27.44 o
   5  18   2      341.85      433.45     69.94 o
   6  18   2       43.62       36.89     29.11 o
   7  18   2      503.65      638.36    140.30 o
  -7  19   2        5.72      -10.41     26.58 o
  -6  19   2       12.20       11.45     28.48 o
  -5  19   2      207.94      201.78     42.72 o
  -4  19   2       31.32       38.50     26.25 o
  -3  19   2      510.49      447.20     55.43 o
  -2  19   2       75.68       65.18     18.16 o
  -1  19   2      249.49      259.51     32.91 o
   0  19   2       49.98       31.01     22.72 o
   1  19   2      140.15      137.57     31.23 o
   2  19   2      168.81      143.62     24.96 o
   3  19   2      302.00      312.63     60.43 o
   4  19   2       18.43       25.57     24.80 o
   5  19   2        0.45        0.00     23.81 o
   6  19   2       18.04       61.61     44.67 o
   7  19   2      156.69      201.69     49.61 o
  -6  20   2      214.12      234.41     69.54 o
  -5  20   2      332.48      441.57     59.13 o
  -4  20   2      213.90      228.14     44.15 o
  -3  20   2        5.25       20.06     28.66 o
  -2  20   2       91.12       62.75     17.92 o
  -1  20   2       38.40       41.02     17.52 o
   0  20   2       37.18       25.71     16.55 o
   1  20   2       17.97        8.65     14.17 o
   2  20   2       71.13       28.27     15.43 o
   3  20   2      120.42      114.30     42.31 o
   4  20   2       16.83       10.03     30.93 o
   5  20   2        0.68       -5.32     22.97 o
   6  20   2       63.67       17.78     39.62 o
  -5  21   2       27.46       37.61     29.39 o
  -4  21   2       17.10       13.82     31.19 o
  -3  21   2       75.92       79.23     40.88 o
  -2  21   2      288.95      212.07     50.91 o
  -1  21   2       87.82       72.41     21.35 o
   0  21   2       52.71       48.13     19.43 o
   1  21   2       87.54       60.03     20.41 o
   2  21   2      169.36      117.68     22.91 o
   3  21   2        7.11        4.80     29.33 o
   4  21   2        0.56       -1.94     30.34 o
   5  21   2        6.56       -0.42     29.59 o
  -3  22   2       17.69      -16.77     25.29 o
  -2  22   2       57.99       73.16     36.16 o
  -1  22   2        1.87       -9.63     12.74 o
   0  22   2        2.52       -6.14     13.64 o
   1  22   2      311.80      258.51     47.29 o
   2  22   2        3.17       -4.89     23.43 o
   3  22   2      125.46       84.37     42.23 o
   0  23   2        4.23       -5.69     14.06 o
  -9   0   3      670.35      650.53     37.48 o
  -7   0   3      366.23      359.74     70.04 o
  -5   0   3      952.83      731.88     64.99 o
  -3   0   3       46.58       46.27     16.94 o
  -1   0   3     2979.97     3242.53     41.63 o
   1   0   3     2761.42     2920.43    118.33 o
   3   0   3     1444.52     1758.86     86.69 o
   5   0   3      407.89      322.34     23.39 o
   7   0   3      370.78      319.07     29.63 o
   9   0   3     1058.30     1082.14    102.24 o
  11   0   3       45.98       66.93     33.38 o
 -11   1   3       15.69       22.73     11.83 o
 -10   1   3       92.39       94.09     15.31 o
  -9   1   3      168.21      165.38     21.57 o
  -8   1   3      600.84      521.45     49.98 o
  -7   1   3       47.94       34.45      8.44 o
  -6   1   3      376.34      426.19     49.25 o
  -5   1   3        5.07       20.24     13.22 o
  -4   1   3      414.44      497.58     33.94 o
  -3   1   3      153.67      165.68     20.61 o
  -2   1   3    15848.09    15249.42    468.95 o
  -1   1   3     7390.79     6973.88    148.96 o
   1   1   3      548.05      444.29     10.50 o
   2   1   3        5.24       -1.34      3.33 o
   3   1   3     2166.96     2206.22     54.94 o
   4   1   3     1004.46     1102.08     25.05 o
   5   1   3      546.65      617.63     20.83 o
   6   1   3     1161.29     1204.93     32.38 o
   7   1   3      443.18      427.84     22.34 o
   8   1   3      408.69      383.85     23.41 o
   9   1   3        0.01       -3.10     10.93 o
  10   1   3      236.13      251.47     34.92 o
  11   1   3       82.95       87.68     26.10 o
  12   1   3       24.38       33.91     22.85 o
 -11   2   3      321.20      405.84     38.95 o
 -10   2   3       36.58       41.34     13.94 o
  -9   2   3       65.73       60.77     11.22 o
  -8   2   3      722.97      646.99     45.01 o
  -7   2   3      176.57      206.21     18.96 o
  -6   2   3      102.53       83.33     10.35 o
  -5   2   3     1536.53     1449.88     59.99 o
  -4   2   3        2.08        5.97      3.97 o
  -3   2   3     1726.44     1871.91     47.97 o
  -2   2   3     9356.10     9863.53    243.73 o
  -1   2   3     6440.62     6532.23    120.67 o
   0   2   3     1969.74     1830.29     38.91 o
   1   2   3     4366.41     4403.04     71.41 o
   2   2   3     4781.20     4610.26    115.65 o
   3   2   3       35.01       29.89      5.80 o
   4   2   3     1942.60     1803.53     36.50 o
   5   2   3      320.00      377.14     15.77 o
   6   2   3        0.17       -4.43      5.45 o
   7   2   3      214.44      200.69     18.55 o
   8   2   3      390.28      393.78     25.93 o
   9   2   3      284.42      294.30     27.77 o
  10   2   3      361.82      392.73     42.06 o
  11   2   3        9.04        9.89     18.49 o
  12   2   3       58.21       49.25     24.59 o
 -12   3   3       52.03       91.28     29.25 o
 -11   3   3        4.27        9.09     17.56 o
 -10   3   3      118.78      100.18     11.52 o
  -9   3   3      174.27      189.25     13.14 o
  -8   3   3     2317.92     2138.60    113.06 o
  -7   3   3        0.29       -2.24      4.19 o
  -6   3   3     1887.45     1854.62     75.21 o
  -4   3   3       54.13       69.51      6.12 o
  -3   3   3     1075.35     1206.41     49.35 o
  -2   3   3      170.40      163.44      7.63 o
  -1   3   3     3979.38     4030.09     49.11 o
   0   3   3     9092.71     9031.01    162.62 o
   1   3   3     1123.60     1241.42     23.61 o
   2   3   3       32.65       48.31      5.89 o
   3   3   3      449.97      362.48     14.51 o
   4   3   3      631.20      664.44     20.50 o
   7   3   3        0.09       -0.15      6.86 o
   8   3   3      645.92      656.08     41.95 o
   9   3   3       71.29       61.75     20.53 o
  10   3   3      968.64      977.61     78.30 o
  11   3   3       22.47       21.83     20.26 o
  12   3   3      135.42      162.62     35.99 o
 -12   4   3      127.24      159.73     37.17 o
 -11   4   3        8.29        7.56     11.57 o
 -10   4   3      113.64      124.60     15.61 o
  -9   4   3       80.05       77.39     10.35 o
  -8   4   3      242.32      251.07     23.92 o
  -7   4   3        4.05       -4.82      4.82 o
  -6   4   3       43.00       31.02      6.11 o
  -5   4   3      759.03      804.42     57.51 o
  -4   4   3     3217.64     3420.84    170.63 o
  -3   4   3     4651.48     4806.39    190.30 o
  -2   4   3     1086.61     1193.92     27.18 o
  -1   4   3      697.23      742.51     16.30 o
   0   4   3     2964.13     2852.35     44.35 o
   1   4   3     2999.37     2964.41     39.96 o
   2   4   3        2.96        6.23      3.29 o
   3   4   3     1995.02     2308.73     77.89 o
   4   4   3      496.89      386.99     17.02 o
   5   4   3      292.55      367.62     18.25 o
   6   4   3       10.15        0.07      6.10 o
   7   4   3      140.27      111.68     13.02 o
   8   4   3      297.10      300.97     31.77 o
   9   4   3        0.21       -1.49     14.18 o
  10   4   3       23.11       23.13     18.79 o
  11   4   3        0.43       -8.08     16.55 o
  12   4   3        5.82        2.40     18.23 o
 -12   5   3        9.85        0.59     20.71 o
 -11   5   3       89.72      106.71     15.53 o
 -10   5   3       33.91       26.85     10.60 o
  -9   5   3      900.30      921.18     82.29 o
  -8   5   3       73.51       78.71     10.36 o
  -7   5   3      444.39      446.26     37.99 o
  -6   5   3     1269.27     1216.95     83.17 o
  -5   5   3     1855.05     1877.54    109.87 o
  -4   5   3      289.89      306.48     20.73 o
  -3   5   3     3887.80     4069.96    168.67 o
  -2   5   3     6373.26     6781.73    148.66 o
  -1   5   3      183.23      167.24      7.55 o
   0   5   3       26.66       10.48      3.70 o
   1   5   3     2273.81     2315.19     29.13 o
   2   5   3     7213.26     7508.96    191.58 o
   3   5   3        0.02       -0.03      3.98 o
   4   5   3        0.42       -0.43      4.01 o
   5   5   3     1069.78      947.72     40.59 o
   6   5   3       35.93       31.28      8.46 o
   7   5   3      473.49      441.20     23.84 o
   8   5   3      369.04      319.17     32.33 o
   9   5   3       91.55       96.59     23.70 o
  10   5   3      154.10      149.48     29.28 o
  11   5   3      105.10       87.69     26.58 o
  12   5   3       30.14       36.22     29.63 o
 -12   6   3       13.45       27.97     16.23 o
 -11   6   3      164.78      166.48     23.52 o
 -10   6   3        5.60        7.80      9.51 o
  -9   6   3      314.23      299.04     41.64 o
  -8   6   3       94.38       94.29     12.00 o
  -7   6   3      188.54      153.89     14.03 o
  -6   6   3      475.57      466.15     22.11 o
  -5   6   3      136.86      146.21     12.34 o
  -4   6   3        1.63        4.65      4.93 o
  -3   6   3      810.89      951.12     29.99 o
  -2   6   3      608.25      633.86     13.33 o
  -1   6   3       41.31       60.56      6.17 o
   0   6   3     1234.68     1564.81     26.85 o
   1   6   3      564.59      500.95     12.17 o
   2   6   3     4173.82     4280.85    121.04 o
   3   6   3     3167.00     3153.38    145.84 o
   4   6   3       87.95       72.72      8.74 o
   6   6   3     2034.74     2044.57    120.46 o
   7   6   3       47.84       46.80     12.20 o
   8   6   3       59.22       49.56     16.23 o
   9   6   3      207.86      195.09     30.48 o
  10   6   3       43.44       48.65     20.80 o
  11   6   3       92.55      105.35     27.27 o
 -12   7   3        1.24        2.30     14.81 o
 -11   7   3       53.64       49.68     17.31 o
 -10   7   3      139.28      131.59     23.09 o
  -9   7   3      116.21      127.12     18.85 o
  -8   7   3      428.70      413.27     35.74 o
  -7   7   3      220.37      196.08     27.89 o
  -6   7   3      128.05      106.39     12.52 o
  -5   7   3      339.92      344.97     36.02 o
  -4   7   3      743.78      814.18     49.26 o
  -3   7   3     3668.46     3727.65    160.18 o
  -2   7   3     1014.27     1277.39     40.85 o
  -1   7   3       16.99       14.65      4.52 o
   0   7   3       36.66       51.83      6.69 o
   1   7   3     1207.89     1268.87     42.33 o
   2   7   3     3136.37     3342.56     84.51 o
   3   7   3       12.61        8.41      4.80 o
   4   7   3       14.36        3.94      5.27 o
   5   7   3      120.24      143.96     13.18 o
   6   7   3        6.39       32.96     11.12 o
   7   7   3       89.44       88.79     18.65 o
   8   7   3        1.31       -8.67     11.22 o
   9   7   3       18.01       24.63     17.61 o
  10   7   3        2.52       -2.75     16.88 o
  11   7   3        3.10       -4.03     17.15 o
 -11   8   3       22.68       36.88     16.45 o
 -10   8   3      302.03      333.45     47.80 o
  -9   8   3        0.21       -3.77     10.79 o
  -8   8   3        9.88        8.25     11.65 o
  -7   8   3       95.90      112.82     15.74 o
  -6   8   3      282.25      284.22     33.91 o
  -5   8   3       72.13       62.30     10.31 o
  -4   8   3      567.99      591.34     46.16 o
  -3   8   3       52.54       71.06      8.70 o
  -1   8   3      933.45     1143.50     27.40 o
   0   8   3      382.21      310.26     13.64 o
   1   8   3        0.54       10.88      3.94 o
   2   8   3     3409.65     3445.67    112.02 o
   3   8   3      554.15      636.36     28.78 o
   4   8   3      926.28      941.17     53.01 o
   5   8   3      669.30      803.79     46.62 o
   6   8   3       21.42       21.24     12.81 o
   7   8   3      974.95      853.69     46.04 o
   8   8   3      135.80      109.54     21.79 o
   9   8   3       51.46       40.37     20.56 o
  10   8   3       20.07       17.54     18.79 o
  11   8   3       39.86       32.10     21.11 o
 -11   9   3        1.02       -1.62     13.69 o
 -10   9   3       97.53       98.68     23.97 o
  -9   9   3        7.12       11.03     13.01 o
  -8   9   3        3.97        6.58     12.34 o
  -7   9   3        4.63       11.22     11.06 o
  -6   9   3     1067.84     1008.94     98.47 o
  -5   9   3       22.45       34.10     10.68 o
  -4   9   3      188.11      151.07     13.17 o
  -2   9   3     3126.03     3229.55     94.90 o
   0   9   3      237.25      239.45     13.60 o
   1   9   3      329.97      341.44     14.18 o
   2   9   3      981.31      930.95     50.31 o
   3   9   3       85.91      101.37     11.04 o
   4   9   3      660.53      625.13     30.04 o
   5   9   3      108.82      109.92     19.41 o
   6   9   3      104.99      128.12     23.29 o
   7   9   3        2.09        0.55     11.45 o
   8   9   3      134.16      121.97     23.78 o
   9   9   3       34.69       49.94     21.09 o
  10   9   3      175.48      203.82     62.33 o
  11   9   3        0.50        1.02     19.08 o
 -11  10   3       88.64       92.45     23.27 o
 -10  10   3       86.33       83.65     21.86 o
  -9  10   3        8.74        3.61     13.60 o
  -8  10   3        1.24        7.43     12.96 o
  -7  10   3      808.46      726.54    116.97 o
  -6  10   3      108.11      102.29     23.06 o
  -5  10   3        0.09        5.33     10.23 o
  -4  10   3       25.47       38.63      9.58 o
  -3  10   3      216.77      185.76     12.25 o
  -2  10   3        4.38        1.33      4.34 o
  -1  10   3      345.42      322.78     16.24 o
   0  10   3        7.65        2.73      5.28 o
   1  10   3      190.76      194.43     12.90 o
   2  10   3       91.30       70.21      8.03 o
   3  10   3      307.67      322.27     19.77 o
   4  10   3       65.35       47.79     11.88 o
   5  10   3      124.63      204.52     25.63 o
   6  10   3     1195.37     1172.20     82.23 o
   7  10   3        0.28       -2.45     12.02 o
   8  10   3       21.77       34.54     17.01 o
   9  10   3      627.19      620.57     88.38 o
  10  10   3       17.21       23.82     20.44 o
  11  10   3        0.87      -11.01     19.24 o
 -11  11   3       17.09       20.47     17.77 o
 -10  11   3       20.70       35.62     18.75 o
  -9  11   3        5.69        8.99     15.13 o
  -8  11   3      677.75      747.37    100.32 o
  -7  11   3        8.74       11.92     13.08 o
  -6  11   3      341.09      298.86     48.89 o
  -5  11   3      521.15      403.36     50.97 o
  -4  11   3      125.73       87.32     16.73 o
  -3  11   3      462.63      433.14     19.14 o
  -2  11   3     1227.80     1310.92     45.36 o
  -1  11   3       17.07        9.01      5.73 o
   0  11   3     1486.05     1581.03     38.07 o
   1  11   3       33.30       55.62      7.30 o
   2  11   3      837.50      686.36     36.30 o
   3  11   3       86.96       85.06     13.42 o
   4  11   3       53.81       78.44     14.71 o
   5  11   3      324.06      252.92     30.71 o
   6  11   3      209.49      274.29     31.60 o
   7  11   3      439.43      420.39     61.60 o
   8  11   3      125.42      147.89     26.80 o
   9  11   3        9.58        2.32     19.22 o
  10  11   3       14.75       28.56     22.64 o
 -10  12   3       10.02        8.82     16.85 o
  -9  12   3      303.04      295.60     57.10 o
  -8  12   3      209.29      260.46     33.07 o
  -7  12   3       81.30       46.78     18.02 o
  -6  12   3       13.23       28.14     14.61 o
  -5  12   3        0.01       -2.96     11.28 o
  -4  12   3      424.53      388.17     26.45 o
  -3  12   3        5.81       11.55      9.13 o
  -2  12   3        0.08        4.20      6.22 o
  -1  12   3      377.56      407.88     19.47 o
   0  12   3      447.32      527.70     21.02 o
   1  12   3       66.57       70.28      8.26 o
   2  12   3      736.93      718.91     43.11 o
   4  12   3       20.66        7.73      9.11 o
   5  12   3      537.58      477.84     46.29 o
   6  12   3      186.43      213.29     28.33 o
   7  12   3      590.87      570.28     44.43 o
   8  12   3      306.45      362.21     39.87 o
   9  12   3       84.50      124.91     64.61 o
  10  12   3       96.06       83.14     36.71 o
 -10  13   3       82.83       80.68     27.04 o
  -9  13   3        5.90       12.71     17.58 o
  -8  13   3        1.73       -1.86     14.57 o
  -7  13   3       13.27        8.46     14.57 o
  -6  13   3       40.34       29.32     16.16 o
  -5  13   3        0.89       -6.88     11.66 o
  -4  13   3      151.37       85.05     15.89 o
  -3  13   3       32.40       23.73     11.30 o
  -2  13   3        1.66       -1.41      6.81 o
  -1  13   3     3756.01     3815.89    108.57 o
   0  13   3      330.36      347.28     25.48 o
   1  13   3     2490.39     2477.55    100.82 o
   2  13   3       61.01       50.15     12.32 o
   3  13   3      587.59      631.54     62.07 o
   4  13   3      113.95      104.06     21.37 o
   5  13   3        2.45       -0.01     16.92 o
   6  13   3       26.86       27.44     21.22 o
   7  13   3      422.76      457.35     53.67 o
   8  13   3      188.85      187.50     37.95 o
   9  13   3       21.63       57.47     26.04 o
  10  13   3       79.17       95.51     32.35 o
 -10  14   3       43.14       71.23     28.86 o
  -9  14   3      288.89      343.02     72.95 o
  -8  14   3       63.36       68.56     21.99 o
  -7  14   3      171.30      199.73     39.68 o
  -6  14   3        0.07        7.35     14.16 o
  -5  14   3      142.82      122.36     27.13 o
  -4  14   3      301.92      268.32     25.65 o
  -3  14   3       55.26       47.98     13.49 o
  -2  14   3       74.66       52.98     10.46 o
  -1  14   3       95.30       86.58     12.92 o
   0  14   3      441.91      525.52     29.22 o
   1  14   3      354.72      315.75     25.87 o
   2  14   3      502.40      516.40     32.89 o
   3  14   3      261.88      302.36     32.83 o
   4  14   3      161.43      163.39     26.29 o
   5  14   3       15.51       11.27     17.88 o
   6  14   3       15.88       54.95     25.52 o
   7  14   3        1.21        3.53     20.32 o
   8  14   3        9.91       13.05     22.50 o
   9  14   3      102.01       92.65     32.44 o
  -9  15   3      206.46      313.72    110.42 o
  -8  15   3       47.37       81.61     29.95 o
  -7  15   3        0.03       -0.07     19.92 o
  -6  15   3        8.11        4.21     18.90 o
  -5  15   3       67.99       69.77     28.15 o
  -4  15   3       68.43       58.32     15.36 o
  -3  15   3     1150.08     1194.26     87.26 o
  -2  15   3      431.72      410.21     22.41 o
  -1  15   3       32.22       39.01     10.93 o
   0  15   3      161.99      139.24     19.16 o
   1  15   3       82.76       99.10     18.22 o
   2  15   3      570.43      550.39     49.06 o
   3  15   3      263.18      325.39     35.66 o
   4  15   3        1.09        3.39     13.68 o
   5  15   3       25.97       28.70     17.88 o
   6  15   3       93.30       80.62     52.30 o
   7  15   3       18.59       24.40     25.02 o
   8  15   3       57.18       61.70     37.42 o
   9  15   3      213.59      246.29     62.84 o
  -9  16   3     1009.59     1337.89    461.44 o
  -8  16   3       21.86       20.59     26.05 o
  -7  16   3       99.28      105.00     33.78 o
  -6  16   3      446.37      563.61    113.66 o
  -5  16   3      103.96       93.39     31.13 o
  -4  16   3      159.76      188.22     29.53 o
  -3  16   3      448.75      606.47     60.70 o
  -2  16   3        0.26       -0.39      9.20 o
  -1  16   3      447.56      454.69     49.34 o
   0  16   3      105.52       98.87     20.64 o
   1  16   3       32.44       16.20     11.53 o
   2  16   3       43.72       39.36     13.62 o
   3  16   3        1.99       -2.52     13.89 o
   4  16   3      242.48      274.95     35.58 o
   5  16   3       91.45      113.14     26.13 o
   6  16   3      260.52      310.56     89.26 o
   7  16   3       82.53       90.49     47.45 o
   8  16   3      314.75      363.49     83.57 o
  -8  17   3      178.94      259.38     48.72 o
  -7  17   3       22.30       35.78     28.45 o
  -6  17   3        2.54       -7.94     22.17 o
  -5  17   3       14.20       51.33     28.19 o
  -4  17   3      131.56      201.42     32.20 o
  -3  17   3       31.71       16.43     17.08 o
  -2  17   3       41.12       25.05     12.86 o
  -1  17   3       28.17       34.08     13.88 o
   0  17   3       14.45        6.38     12.23 o
   1  17   3      626.30      611.83     59.89 o
   2  17   3      232.11      219.41     32.27 o
   3  17   3      833.77      846.55     61.24 o
   4  17   3      937.58     1116.39    101.56 o
   5  17   3        0.78        9.81     17.56 o
   6  17   3      195.91      199.58     44.21 o
   7  17   3       18.21       11.57     25.74 o
   8  17   3       80.17      123.09     38.81 o
  -7  18   3      129.59      164.22     43.44 o
  -6  18   3      151.72      194.94     45.36 o
  -5  18   3       54.34       57.46     30.06 o
  -4  18   3       57.64       52.03     22.80 o
  -3  18   3       29.38       28.12     22.06 o
  -2  18   3        4.52       -1.00     10.61 o
  -1  18   3      457.94      500.93     38.47 o
   0  18   3       23.40       26.17     15.36 o
   1  18   3       91.84      107.23     22.88 o
   2  18   3        0.16       -3.37     11.07 o
   3  18   3        0.35       -1.42     18.28 o
   4  18   3        0.04        5.67     20.66 o
   5  18   3      247.87      352.09     44.16 o
   6  18   3       23.92       21.14     29.13 o
   7  18   3        7.94        1.82     26.80 o
  -7  19   3       71.99       91.63     39.91 o
  -6  19   3      275.29      324.05     70.47 o
  -5  19   3       92.68      169.17     59.09 o
  -4  19   3       21.42       28.59     25.13 o
  -3  19   3      715.97      775.76     65.83 o
  -2  19   3        8.57        2.78     11.97 o
  -1  19   3      151.95      143.15     25.71 o
   0  19   3      457.27      456.58     38.94 o
   1  19   3       72.56       69.66     20.28 o
   2  19   3        0.44       -0.05     11.92 o
   3  19   3      186.54      158.13     46.19 o
   4  19   3      414.70      447.93     58.02 o
   5  19   3     1068.29     1204.11    200.52 o
   6  19   3       17.66       28.83     37.51 o
  -6  20   3       41.43       78.73     48.63 o
  -5  20   3        6.48       19.22     26.14 o
  -4  20   3      179.80      225.14     44.48 o
  -3  20   3      104.48      106.54     41.64 o
  -2  20   3       28.98       16.82     13.36 o
  -1  20   3        0.24       -9.19     11.79 o
   0  20   3       56.13       57.57     19.60 o
   1  20   3       17.61        5.84     14.10 o
   2  20   3       20.15       14.00     14.36 o
   3  20   3      129.14       85.38     39.03 o
   4  20   3       79.57       91.71     41.13 o
   5  20   3      180.09      192.30     44.28 o
   6  20   3       14.76       22.08     40.63 o
  -5  21   3      141.00      169.30     42.89 o
  -4  21   3       89.46       99.97     42.23 o
  -3  21   3     1160.43     1257.08    104.01 o
  -2  21   3      135.38      151.47     44.93 o
  -1  21   3        7.99       10.81     14.36 o
   0  21   3       46.96       42.09     18.73 o
   1  21   3       32.58       11.92     15.41 o
   2  21   3        1.43       -2.50     12.97 o
   3  21   3       66.67       59.42     36.33 o
   4  21   3      168.11      181.73     55.38 o
  -3  22   3       12.21       34.56     32.54 o
  -2  22   3       19.82       29.67     30.18 o
  -1  22   3       13.63       10.98     15.40 o
   0  22   3       67.87       52.01     20.50 o
   1  22   3      228.49      182.19     30.77 o
   2  22   3       23.72       23.43     30.18 o
   3  22   3        0.10       -9.69     27.23 o
 -10   0   4      403.39      348.53     85.05 o
  -8   0   4       41.58       76.70     41.64 o
  -6   0   4       88.62      126.77     39.11 o
  -4   0   4      251.42      208.28     38.77 o
  -2   0   4     1189.16     1301.55     44.06 o
   0   0   4     7717.08     7059.14     97.73 o
   2   0   4     1993.58     2129.14    124.49 o
   4   0   4        1.46       26.33      9.78 o
   6   0   4     1208.18     1199.34     48.46 o
   8   0   4       12.97       18.59     14.96 o
  10   0   4        6.35       -2.36     22.84 o
  12   0   4      109.37      120.45     42.82 o
 -11   1   4      333.93      276.63     80.92 o
 -10   1   4      897.87      720.75     83.71 o
  -9   1   4        2.36       -0.35     11.49 o
  -8   1   4      640.87      516.10     62.87 o
  -7   1   4        5.46        2.48     14.89 o
  -6   1   4      665.54      563.79     45.89 o
  -5   1   4      891.28     1048.85     54.55 o
  -4   1   4       89.43      117.94     21.17 o
  -3   1   4     3232.85     3243.86    140.13 o
  -2   1   4     1810.29     1789.79     54.80 o
  -1   1   4     5343.05     5483.78     90.37 o
   0   1   4     3290.64     2947.97     61.57 o
   1   1   4    19056.75    19404.38    558.63 o
   2   1   4        6.88       -1.01      3.73 o
   3   1   4      606.51      681.51     21.16 o
   4   1   4      673.23      647.93     22.44 o
   5   1   4      405.98      307.30     18.27 o
   6   1   4       38.72       32.93      9.20 o
   7   1   4      548.40      446.33     24.04 o
   8   1   4      508.36      404.75     25.94 o
   9   1   4       72.49       86.43     23.15 o
  10   1   4      258.14      333.61     40.40 o
  11   1   4        2.01        0.76     18.36 o
  12   1   4       29.40       31.53     22.31 o
 -11   2   4      101.06       87.83     16.55 o
 -10   2   4       39.19       32.77     11.23 o
  -9   2   4       19.98       23.84     10.56 o
  -8   2   4       68.36       65.64     11.73 o
  -7   2   4       48.48       56.75      9.91 o
  -6   2   4      900.74      893.57     40.50 o
  -5   2   4       10.01        2.50      4.24 o
  -4   2   4      825.19      928.20     37.42 o
  -3   2   4     2118.62     2363.10     86.16 o
  -2   2   4     1426.11     1387.79     39.87 o
  -1   2   4        1.23        5.10      1.80 o
   0   2   4    32252.46    32237.65    598.64 o
   1   2   4    52880.64    48795.58    899.56 o
   2   2   4       25.64       24.41      5.19 o
   3   2   4     1579.70     1491.28     28.49 o
   4   2   4       33.68       34.32      7.01 o
   5   2   4      235.97      186.41     16.02 o
   6   2   4      964.54      920.17     30.46 o
   7   2   4      423.25      434.86     26.67 o
   8   2   4       44.92       56.07     12.78 o
   9   2   4      414.74      433.63     44.21 o
  10   2   4       99.63      114.46     26.77 o
  11   2   4       81.51       96.74     26.70 o
  12   2   4      114.38      113.84     29.92 o
 -12   3   4       59.45       99.94     35.36 o
 -11   3   4       85.01      111.65     25.46 o
 -10   3   4       28.01       21.95     10.03 o
  -9   3   4       11.73        6.30      9.74 o
  -8   3   4       34.42       40.28     11.76 o
  -7   3   4      413.51      362.84     21.14 o
  -6   3   4      154.95      119.79      9.81 o
  -5   3   4      947.62      971.57     45.17 o
  -4   3   4      101.07      104.85      7.07 o
  -3   3   4     2076.20     2138.82     71.24 o
  -2   3   4       24.19       14.16      3.50 o
  -1   3   4      628.72      707.88     13.61 o
   0   3   4      417.55      361.57     11.36 o
   1   3   4     7470.60     7313.27    163.64 o
   2   3   4      152.72      146.70     10.98 o
   3   3   4      261.58      274.49     13.98 o
   5   3   4      519.88      435.75     18.24 o
   6   3   4       77.44       57.82     11.08 o
   7   3   4      880.73      777.99     38.92 o
   8   3   4       19.40       12.11     10.21 o
   9   3   4      214.17      202.65     30.75 o
  10   3   4      209.70      256.17     36.89 o
  11   3   4        0.33       -6.21     17.02 o
  12   3   4       84.64       58.27     25.20 o
 -12   4   4        1.79        5.25     18.27 o
 -11   4   4        0.13        9.99     17.39 o
 -10   4   4       76.44       63.80     16.77 o
  -9   4   4      151.13      169.54     16.74 o
  -8   4   4      110.38      101.88      9.87 o
  -7   4   4        2.80        0.55      5.02 o
  -6   4   4       10.01       18.24      5.40 o
  -5   4   4     1473.04     1337.91     77.31 o
  -4   4   4       77.50      122.91      8.81 o
  -3   4   4     1760.68     1790.12     55.41 o
  -2   4   4       43.57       62.30      5.40 o
  -1   4   4    12001.42    12082.02    192.56 o
   0   4   4     2145.25     2046.64     35.90 o
   1   4   4     4765.96     4980.88     65.07 o
   2   4   4     1289.46     1415.24     30.45 o
   3   4   4     6696.85     7073.09    197.99 o
   4   4   4       46.96       67.29      9.69 o
   5   4   4      277.66      271.07     17.83 o
   6   4   4        8.81        7.23      6.48 o
   7   4   4        8.99        6.07      8.57 o
   8   4   4      262.89      235.83     27.38 o
   9   4   4       24.54       25.83     16.67 o
  10   4   4      157.47      149.30     30.08 o
  11   4   4        0.00       -5.38     16.99 o
  12   4   4       15.11       14.38     21.41 o
 -12   5   4       75.20      102.46     37.63 o
 -11   5   4       14.89       27.18     23.43 o
 -10   5   4      162.02      209.93     17.81 o
  -9   5   4       28.12       41.94      9.22 o
  -8   5   4      150.99      178.56     13.67 o
  -7   5   4      843.66      801.00     60.87 o
  -6   5   4      166.66      147.78     11.51 o
  -5   5   4       96.92       82.34      8.66 o
  -4   5   4      404.86      445.26     22.82 o
  -3   5   4     2429.36     2598.01    103.20 o
  -2   5   4      429.08      517.27     13.78 o
  -1   5   4      249.09      259.81      8.95 o
   0   5   4      313.66      342.34     11.48 o
   1   5   4     2370.86     2375.56     47.59 o
   2   5   4     3198.85     3048.84    101.21 o
   3   5   4      427.30      391.34     14.96 o
   4   5   4      100.53       76.74      8.94 o
   5   5   4       68.60       49.98      9.82 o
   6   5   4     1213.69     1193.94     72.55 o
   7   5   4       29.97       37.06     12.64 o
   8   5   4       94.51       84.43     21.48 o
   9   5   4      359.30      339.40     39.83 o
  10   5   4      481.43      450.83     43.86 o
  11   5   4       52.03       74.19     25.84 o
  12   5   4       28.07       27.13     22.46 o
 -12   6   4       19.47       17.19     21.83 o
 -11   6   4       10.63       14.33     13.31 o
 -10   6   4        0.85        1.80      8.36 o
  -9   6   4       26.52       23.72     10.21 o
  -8   6   4      138.05      133.70     16.60 o
  -7   6   4       72.65       84.35     11.08 o
  -6   6   4      615.12      527.15     42.79 o
  -5   6   4      292.09      321.72     24.33 o
  -4   6   4      898.08     1003.72     63.04 o
  -3   6   4     2241.07     2539.83    101.42 o
  -2   6   4       23.92       45.09      5.06 o
  -1   6   4       74.71       54.65      6.05 o
   0   6   4      660.21      696.04     16.93 o
   1   6   4     2222.75     2458.82     34.63 o
   2   6   4      676.55      587.42     14.27 o
   4   6   4      161.54      152.29     12.36 o
   5   6   4      204.53      145.88     12.89 o
   6   6   4        0.55        2.94      7.32 o
   7   6   4      311.76      308.02     24.40 o
   8   6   4       45.31       64.60     20.38 o
   9   6   4      401.00      359.15     41.74 o
  10   6   4      176.24      185.12     46.57 o
  11   6   4      244.41      269.04     46.19 o
 -12   7   4       46.50       64.33     18.33 o
 -11   7   4       86.12      104.84     20.69 o
 -10   7   4        4.80       -6.34     11.04 o
  -9   7   4      154.10      166.59     17.98 o
  -8   7   4       12.02        9.30      9.13 o
  -7   7   4       81.78       60.02     10.74 o
  -6   7   4     1062.71     1133.95    103.32 o
  -5   7   4       82.13       59.24      9.52 o
  -4   7   4       10.01        7.45      5.03 o
  -3   7   4       33.27       14.20      5.42 o
  -2   7   4      384.56      461.51     15.52 o
  -1   7   4     1250.90     1365.61     38.82 o
   0   7   4      166.11      204.07     11.72 o
   1   7   4      137.80      162.77     11.33 o
   2   7   4     3367.89     3478.07     95.18 o
   3   7   4      468.41      519.08     30.33 o
   4   7   4     1850.01     2040.64    101.80 o
   5   7   4        4.36        2.81      5.85 o
   6   7   4       11.95       13.76      9.40 o
   7   7   4      275.56      234.55     27.85 o
   8   7   4       76.42       52.52     20.14 o
   9   7   4       57.33       57.96     21.58 o
  10   7   4      175.61      161.17     79.32 o
  11   7   4       17.47       -1.84     21.96 o
 -11   8   4       39.45       31.23     15.90 o
 -10   8   4      160.22      195.18     26.10 o
  -9   8   4       14.99       19.85     13.11 o
  -8   8   4      173.19      185.15     23.69 o
  -7   8   4       83.87       91.08     17.10 o
  -6   8   4       84.89       65.92     11.45 o
  -5   8   4       20.25       22.83      8.09 o
  -4   8   4      634.12      589.88     35.28 o
  -3   8   4       19.80        4.57      5.11 o
  -2   8   4     1346.75     1648.50     51.55 o
  -1   8   4     1024.29     1016.06     22.36 o
   0   8   4     2086.88     2097.05     32.57 o
   1   8   4      471.75      547.68     17.85 o
   2   8   4      231.07      223.64     11.62 o
   3   8   4     1207.77     1218.05     36.77 o
   4   8   4      866.58      786.91     54.23 o
   5   8   4      242.87      266.42     19.76 o
   6   8   4       37.81       31.50     13.82 o
   7   8   4       15.99       15.70     13.13 o
   8   8   4      247.42      233.45     34.76 o
   9   8   4       31.08       12.62     16.86 o
  10   8   4        0.01      -11.89     15.85 o
  11   8   4      398.35      396.19     58.66 o
 -11   9   4        0.55       -2.37     12.55 o
 -10   9   4       33.49       50.60     17.71 o
  -9   9   4        3.51        3.26     11.96 o
  -8   9   4      402.53      472.87     78.28 o
  -7   9   4      105.02       80.38     22.87 o
  -6   9   4      283.26      318.59     27.32 o
  -5   9   4       55.41       53.99     12.28 o
  -4   9   4        7.51        2.82      5.94 o
  -3   9   4        7.20       15.53      5.18 o
  -2   9   4      378.07      494.47     15.44 o
  -1   9   4     1560.61     1604.18     29.48 o
   1   9   4      999.96      919.74     23.88 o
   2   9   4        1.25        1.26      4.02 o
   3   9   4       21.11       24.39      7.34 o
   4   9   4       70.26       53.52     10.54 o
   5   9   4      628.77      678.55     56.00 o
   6   9   4       18.53       32.64     15.31 o
   7   9   4       83.03       61.00     18.47 o
   8   9   4        0.04        1.10     15.53 o
   9   9   4      165.19      207.38     35.86 o
  10   9   4       37.38       45.46     23.42 o
  11   9   4        0.83       -4.72     19.92 o
 -11  10   4       41.79       36.53     18.44 o
 -10  10   4      138.61      204.97     29.10 o
  -9  10   4      389.14      434.24     38.90 o
  -8  10   4      203.87      184.91     32.44 o
  -7  10   4       14.59        9.77     12.43 o
  -6  10   4      473.85      447.04     54.85 o
  -5  10   4      233.65      175.72     23.06 o
  -4  10   4     1592.19     1611.34    119.12 o
  -3  10   4      607.28      645.42     27.82 o
  -2  10   4     1232.97     1425.39     51.83 o
  -1  10   4     1730.53     1849.36     50.85 o
   0  10   4      292.01      355.01     16.91 o
   1  10   4       51.63       60.48      9.11 o
   2  10   4        8.74        9.10      4.93 o
   3  10   4      688.79      755.57     45.37 o
   4  10   4       40.69       44.30     12.11 o
   5  10   4        0.20       11.72     11.59 o
   6  10   4       27.27       26.95     14.47 o
   7  10   4       60.86       53.75     21.52 o
   8  10   4       40.89       58.62     23.57 o
   9  10   4       28.55       25.34     19.85 o
  10  10   4        3.23       -0.25     18.96 o
  11  10   4       12.21       35.37     24.29 o
 -11  11   4       32.18       29.94     17.84 o
 -10  11   4      130.71      171.67     28.42 o
  -9  11   4        2.38       -4.62     13.76 o
  -8  11   4      110.47      151.76     25.56 o
  -7  11   4       44.35       43.35     16.75 o
  -6  11   4        0.61        5.77     12.18 o
  -5  11   4      548.52      613.41    105.17 o
  -4  11   4      256.24      313.40     24.36 o
  -3  11   4      474.60      423.43     22.57 o
  -2  11   4        8.11       12.68      6.22 o
  -1  11   4      170.93      211.49     15.31 o
   0  11   4       23.90       40.74      8.29 o
   1  11   4      278.75      306.07     17.91 o
   2  11   4     1559.91     1600.02     66.64 o
   3  11   4     1730.46     1699.61    104.37 o
   4  11   4       21.45       20.50     10.91 o
   5  11   4       40.26       42.43     15.41 o
   6  11   4       10.44        2.53     13.52 o
   7  11   4       95.24       87.83     21.47 o
   8  11   4       10.96        6.82     17.32 o
   9  11   4       35.62       37.21     22.80 o
  10  11   4        9.06        5.22     20.94 o
 -10  12   4      291.96      303.15     59.14 o
  -9  12   4      294.10      323.71     46.48 o
  -8  12   4      195.66      211.97     40.33 o
  -7  12   4      147.76      149.78     25.48 o
  -6  12   4       14.20        0.24     11.97 o
  -5  12   4        9.16       12.00     12.38 o
  -4  12   4       81.85      150.71     18.77 o
  -3  12   4      702.32      730.26     44.00 o
  -2  12   4     1197.41     1168.61     45.61 o
  -1  12   4       31.95       46.06      9.04 o
   0  12   4     1592.73     1692.56     47.97 o
   1  12   4     1859.93     1811.17     74.93 o
   2  12   4      437.27      414.92     23.41 o
   3  12   4     1029.15     1053.57     86.15 o
   4  12   4      171.66      151.98     19.19 o
   5  12   4      369.57      391.40     44.24 o
   6  12   4       28.06       14.64     15.91 o
   7  12   4        0.07        9.01     19.97 o
   8  12   4        4.36       -3.57     18.59 o
   9  12   4      727.13      816.85    195.76 o
  10  12   4        0.09       11.08     20.79 o
 -10  13   4       38.48       26.18     19.45 o
  -9  13   4        3.80        3.53     16.11 o
  -8  13   4      109.77       98.94     23.97 o
  -7  13   4       47.39       52.61     19.22 o
  -6  13   4       74.94       55.66     18.46 o
  -5  13   4      565.79      541.58     63.30 o
  -4  13   4      440.33      411.01     29.90 o
  -3  13   4        1.41       -5.01      8.85 o
  -2  13   4     1673.87     1611.98     58.64 o
  -1  13   4       22.24       17.47      9.12 o
   0  13   4      679.00      733.46     34.45 o
   1  13   4      402.17      452.87     24.85 o
   2  13   4     1850.15     1875.71     96.62 o
   3  13   4       51.34       57.38     16.59 o
   4  13   4      102.53       92.81     20.26 o
   5  13   4       11.76       13.33     14.86 o
   6  13   4      169.37      197.17     37.50 o
   7  13   4       18.06       18.89     21.00 o
   8  13   4        2.03        3.59     20.64 o
   9  13   4        8.40        7.39     22.02 o
  10  13   4        2.87       17.02     23.82 o
 -10  14   4       32.67       25.77     24.12 o
  -9  14   4       10.82       27.22     25.37 o
  -8  14   4        3.63        0.87     15.63 o
  -7  14   4       55.17       52.33     20.07 o
  -6  14   4       15.49       32.93     17.06 o
  -5  14   4       96.46       79.70     20.20 o
  -4  14   4       22.82       26.57     12.66 o
  -3  14   4       52.27       58.59     14.20 o
  -2  14   4      295.24      272.24     19.76 o
  -1  14   4        7.67       10.64      9.46 o
   0  14   4       12.84        8.66      9.67 o
   1  14   4      244.60      253.29     23.22 o
   2  14   4      290.34      284.68     30.55 o
   3  14   4      129.16      147.65     24.48 o
   4  14   4      425.56      468.11     39.77 o
   5  14   4       23.37       29.49     17.04 o
   6  14   4        0.25        7.58     17.89 o
   7  14   4      107.44      135.02     34.83 o
   8  14   4        5.65        1.44     21.09 o
   9  14   4       21.85       36.19     27.08 o
  -9  15   4        0.29      -13.60     21.29 o
  -8  15   4      341.99      451.37    179.87 o
  -7  15   4      156.70      185.89     38.68 o
  -6  15   4        2.87        0.73     14.29 o
  -5  15   4       57.08       69.20     20.11 o
  -4  15   4      243.39      254.52     25.95 o
  -3  15   4      328.97      366.50     30.04 o
  -2  15   4      188.69      190.58     17.74 o
  -1  15   4      595.70      575.36     30.18 o
   0  15   4        0.07       -1.68      9.61 o
   1  15   4       32.45       21.66     12.05 o
   2  15   4      180.77      136.13     21.35 o
   3  15   4      106.31      112.44     24.91 o
   4  15   4      237.12      255.53     33.05 o
   5  15   4       93.07      104.12     25.18 o
   6  15   4      279.47      298.61     53.86 o
   7  15   4      266.67      271.96     55.88 o
   8  15   4        0.14       -8.89     21.31 o
   9  15   4        8.00       10.22     24.38 o
  -9  16   4      328.35      458.20    106.54 o
  -8  16   4      128.06      178.80     40.68 o
  -7  16   4       99.26      137.25     36.39 o
  -6  16   4      486.11      666.68    155.55 o
  -5  16   4        3.42        7.51     22.04 o
  -4  16   4       60.45      117.61     27.98 o
  -3  16   4       40.20       45.72     18.16 o
  -2  16   4      294.23      318.49     25.21 o
  -1  16   4       33.87       41.10     12.36 o
   0  16   4        0.79       -0.98     11.52 o
   1  16   4      128.81      111.79     19.57 o
   2  16   4        5.87        3.40     10.24 o
   3  16   4       18.72       11.47     15.84 o
   4  16   4       14.31       35.03     19.15 o
   5  16   4      290.45      391.01     43.95 o
   6  16   4       62.79       56.83     28.49 o
   7  16   4       32.21       33.17     27.31 o
   8  16   4       67.12       83.85     32.92 o
  -8  17   4       49.27       54.19     30.76 o
  -7  17   4        1.96        7.93     24.08 o
  -6  17   4       86.80       79.78     32.72 o
  -5  17   4      376.18      516.53    127.32 o
  -4  17   4       21.50       27.68     18.58 o
  -3  17   4      220.53      201.29     31.10 o
  -2  17   4      250.25      230.40     32.67 o
  -1  17   4      100.79      105.77     19.38 o
   0  17   4      801.49      783.30     46.13 o
   1  17   4      108.87       97.58     21.56 o
   2  17   4        3.89        5.58     11.48 o
   3  17   4        4.26       -3.97     17.39 o
   4  17   4       82.71       55.45     23.18 o
   5  17   4      402.25      487.88     48.53 o
   6  17   4      361.13      426.04     76.24 o
   7  17   4      412.22      484.19     83.15 o
   8  17   4        2.03       -9.04     23.64 o
  -7  18   4      196.69      238.57     48.48 o
  -6  18   4        5.79       -4.21     23.17 o
  -5  18   4      402.63      439.85     61.50 o
  -4  18   4      102.99       76.52     24.26 o
  -3  18   4       50.26       26.10     22.06 o
  -2  18   4       49.16       41.80     14.16 o
  -1  18   4       25.67       15.44     14.00 o
   0  18   4       88.44       78.72     21.06 o
   1  18   4      150.71      146.71     25.88 o
   2  18   4       12.30       -6.38     10.81 o
   3  18   4      754.61      828.49     67.41 o
   4  18   4       49.20       59.15     27.91 o
   5  18   4       74.04      105.58     34.46 o
   6  18   4      217.49      247.51     49.94 o
   7  18   4       12.74       21.29     28.01 o
  -7  19   4       24.39       12.15     28.45 o
  -6  19   4      262.38      300.20     55.14 o
  -5  19   4      469.10      565.24     99.29 o
  -4  19   4       62.19       88.40     31.22 o
  -3  19   4      127.07      137.23     35.04 o
  -2  19   4      248.87      225.27     27.99 o
  -1  19   4      285.01      252.98     32.74 o
   0  19   4       28.05       19.36     16.27 o
   1  19   4      401.85      341.80     38.13 o
   2  19   4       68.01       52.66     17.60 o
   3  19   4       58.32       46.02     33.21 o
   4  19   4      508.49      532.36     62.82 o
   5  19   4      272.28      379.69     56.30 o
   6  19   4        9.96       11.63     36.24 o
  -6  20   4        4.57       22.08     40.21 o
  -5  20   4       70.57      111.18     35.96 o
  -4  20   4      201.59      262.39     46.91 o
  -3  20   4      427.12      413.60     70.55 o
  -2  20   4       24.38       13.57     23.85 o
  -1  20   4      119.72      121.33     24.69 o
   0  20   4      186.27      130.54     25.80 o
   1  20   4       13.72        5.96     13.99 o
   2  20   4       23.83       16.85     14.53 o
   3  20   4       47.51       40.21     31.95 o
   4  20   4       43.27       52.01     36.24 o
   5  20   4      121.43      143.95     39.85 o
  -5  21   4       65.74       44.89     30.01 o
  -4  21   4        5.98        6.24     27.98 o
  -3  21   4       76.92       63.97     37.09 o
  -2  21   4       22.10        6.15     24.78 o
  -1  21   4        7.53        2.38     13.31 o
   0  21   4        9.35       -0.28     13.53 o
   1  21   4        0.20       13.46     14.90 o
   2  21   4      233.25      173.59     27.09 o
   3  21   4       36.76        4.38     27.65 o
   4  21   4      377.38      402.56     73.67 o
  -3  22   4       92.00       77.21     40.04 o
  -2  22   4      188.24      178.86     49.22 o
  -1  22   4        4.55      -10.97     12.45 o
   0  22   4       39.01       47.17     19.97 o
   1  22   4        5.91        1.34     14.66 o
   2  22   4       15.82        4.38     27.98 o
   3  22   4       13.60       22.00     32.45 o
 -11   0   5      246.38      179.45     68.11 o
  -9   0   5      539.81      307.32     75.10 o
  -7   0   5       19.77        5.39     22.00 o
  -5   0   5      265.55      285.57     50.32 o
  -3   0   5     2728.69     2918.28    195.26 o
  -1   0   5     8584.58     8380.69    211.69 o
   1   0   5     8119.01     7751.41    217.47 o
   3   0   5     1749.10     1773.35    132.00 o
   5   0   5     1846.64     1967.33     60.66 o
   7   0   5     1417.56     1317.63     57.06 o
   9   0   5       12.44       -3.20     21.75 o
  11   0   5        4.62       18.88     30.68 o
 -12   1   5      183.94      242.75     82.69 o
 -11   1   5      101.81       57.87     34.89 o
 -10   1   5        5.90       -8.55     19.03 o
  -9   1   5      923.32      739.44     79.94 o
  -8   1   5      286.39      194.89     40.61 o
  -7   1   5      427.85      322.20     46.80 o
  -6   1   5      342.08      231.74     35.85 o
  -5   1   5     2316.44     2159.19    124.28 o
  -4   1   5      273.76      248.77     21.08 o
  -3   1   5       21.71       17.81      2.77 o
  -2   1   5        2.78       -1.21      2.23 o
  -1   1   5    19977.45    19471.86    249.88 o
   0   1   5     2191.86     2121.83     44.40 o
   1   1   5     5140.40     4951.15    127.08 o
   2   1   5     3424.49     3475.89     77.37 o
   3   1   5       49.56       54.48      8.90 o
   4   1   5      588.97      640.38     23.59 o
   5   1   5      606.20      593.05     28.92 o
   6   1   5      519.40      481.80     24.08 o
   7   1   5      522.05      490.86     26.26 o
   8   1   5      179.03      151.01     19.04 o
   9   1   5      272.34      253.69     35.47 o
  10   1   5      533.56      640.25     60.01 o
  11   1   5      372.19      478.46     51.36 o
  12   1   5       32.52       22.16     22.25 o
 -12   2   5      134.24      140.93     66.76 o
 -11   2   5       37.04       27.58     15.47 o
 -10   2   5        4.98        4.73      8.59 o
  -9   2   5       52.32       51.34     12.36 o
  -8   2   5       72.75       70.32     11.63 o
  -7   2   5      308.58      301.85     20.40 o
  -6   2   5       10.98        7.07      6.06 o
  -5   2   5       80.92       58.30      7.56 o
  -4   2   5       49.24       42.39      6.44 o
  -3   2   5      699.10      721.77     25.57 o
  -2   2   5     1195.06     1264.25     37.86 o
  -1   2   5      749.35      699.59     14.68 o
   0   2   5     8722.86     8481.02    199.63 o
   1   2   5     5491.97     5452.84    137.28 o
   2   2   5      749.94      715.88     18.48 o
   3   2   5       84.54       96.07     11.14 o
   4   2   5      962.90      897.39     28.00 o
   5   2   5       28.26       54.02     10.37 o
   6   2   5     1102.82     1150.56     35.60 o
   7   2   5      306.83      296.58     23.83 o
   8   2   5      879.00      853.30     39.65 o
   9   2   5      380.39      375.13     42.01 o
  10   2   5      123.12      113.37     28.34 o
  11   2   5       54.06       63.74     25.02 o
  12   2   5       10.22        3.07     19.99 o
 -12   3   5       42.91       29.92     45.35 o
 -11   3   5      194.86      216.59     50.35 o
 -10   3   5      120.69      115.13     16.89 o
  -9   3   5      176.04      160.57     25.59 o
  -8   3   5     1399.54     1258.85    116.97 o
  -7   3   5     3044.65     2882.58    242.55 o
  -6   3   5      245.98      262.92     16.03 o
  -5   3   5      136.45      123.61      7.91 o
  -3   3   5        3.64        1.21      2.80 o
  -2   3   5      157.37      151.22      8.00 o
  -1   3   5      144.55      129.98      4.66 o
   0   3   5       73.55       65.26      5.85 o
   1   3   5     5599.92     5347.27    103.49 o
   2   3   5        4.37        7.88      3.90 o
   4   3   5      445.82      439.81     19.07 o
   5   3   5       21.41        4.28      6.84 o
   6   3   5        3.85        0.96      7.16 o
   7   3   5      664.27      570.69     28.12 o
   8   3   5       61.71       80.23     21.91 o
   9   3   5       25.48       15.01     19.64 o
  10   3   5      115.06      118.26     28.46 o
  11   3   5        0.04       -8.42     17.35 o
  12   3   5        0.20        2.27     21.24 o
 -12   4   5        0.86        4.52     17.91 o
 -11   4   5       47.93       58.30     21.92 o
 -10   4   5      188.35      202.17     31.22 o
  -9   4   5        0.00        3.87      5.73 o
  -8   4   5       71.71       77.27      8.74 o
  -7   4   5      512.84      450.90     25.51 o
  -6   4   5       41.86       30.51      6.18 o
  -5   4   5       52.45       43.69      6.32 o
  -4   4   5        3.64        3.30      3.66 o
  -3   4   5      631.13      690.35     27.62 o
  -2   4   5     1470.70     1494.41     26.43 o
  -1   4   5     7308.53     7269.02    113.11 o
   0   4   5      494.59      471.72     12.93 o
   1   4   5     1139.84     1117.50     25.95 o
   2   4   5      962.38     1062.13     34.26 o
   3   4   5       37.77       74.94     10.61 o
   4   4   5       22.45       16.48      6.49 o
   5   4   5     1924.19     1939.66     73.18 o
   6   4   5      143.52      165.25     19.83 o
   7   4   5      348.76      357.71     27.62 o
   8   4   5     1318.15     1344.90    104.26 o
   9   4   5       33.49       48.94     20.19 o
  10   4   5      968.37     1020.50    167.99 o
  11   4   5       11.23       15.57     20.92 o
  12   4   5       78.51      115.85     31.83 o
 -12   5   5       73.99       95.93     27.72 o
 -11   5   5       13.19       22.43     20.14 o
 -10   5   5      124.06      128.38     20.41 o
  -9   5   5      310.01      335.56     35.44 o
  -8   5   5      215.04      223.79     15.22 o
  -7   5   5     1350.19     1238.68    114.42 o
  -6   5   5      638.89      639.93     41.35 o
  -5   5   5      126.84      106.71      9.66 o
  -4   5   5      214.96      219.90     15.21 o
  -3   5   5       18.86       29.58      5.03 o
  -2   5   5        4.13       11.25      2.99 o
  -1   5   5        3.40        5.60      2.70 o
   0   5   5        5.27        1.86      2.94 o
   1   5   5     2989.18     3038.24     44.37 o
   2   5   5     1063.06     1224.42     39.64 o
   3   5   5      758.07      952.68     41.93 o
   4   5   5       87.08       73.56      9.84 o
   5   5   5      287.97      217.22     19.15 o
   6   5   5        3.45        0.59      6.70 o
   7   5   5      433.90      396.84     28.68 o
   8   5   5       48.94       50.17     25.20 o
   9   5   5      134.23      116.16     28.83 o
  10   5   5      127.07      121.31     29.19 o
  11   5   5       13.73       11.64     19.50 o
 -12   6   5       31.29       46.43     25.07 o
 -11   6   5       67.19       84.98     14.31 o
 -10   6   5       15.18       11.71      9.62 o
  -9   6   5       35.00       53.64     11.32 o
  -8   6   5      487.11      556.22     68.45 o
  -7   6   5        5.73        1.73      6.33 o
  -6   6   5     5151.98     5116.84    356.05 o
  -5   6   5      287.92      315.21     19.63 o
  -4   6   5      251.72      247.70     13.72 o
  -3   6   5      923.70     1147.26     44.99 o
  -2   6   5     2731.74     2976.03     80.63 o
  -1   6   5      170.97      245.52     10.68 o
   0   6   5     1875.51     2062.08     29.19 o
   1   6   5       56.80       48.52      6.56 o
   2   6   5     1795.19     1912.75     68.51 o
   3   6   5     1242.97     1329.07     51.09 o
   4   6   5       63.87       87.94     10.16 o
   5   6   5      211.09      212.34     15.75 o
   6   6   5     1634.93     1806.99     75.40 o
   7   6   5      338.62      270.01     35.99 o
   8   6   5       35.19       16.52     15.97 o
   9   6   5        0.17        1.71     15.79 o
  10   6   5       33.52       48.94     23.51 o
  11   6   5       39.86       45.97     24.16 o
 -12   7   5      111.22      143.03     34.09 o
 -11   7   5      816.00      935.09    169.82 o
 -10   7   5        1.33       -0.61     10.60 o
  -9   7   5      101.42      107.87     15.16 o
  -8   7   5      214.61      183.84     28.54 o
  -7   7   5      521.31      480.02     39.41 o
  -6   7   5        3.46       -0.78      6.62 o
  -5   7   5        3.82        4.51      6.01 o
  -4   7   5      334.49      355.38     15.17 o
  -3   7   5      451.03      454.49     18.94 o
  -2   7   5      740.70      666.83     16.82 o
  -1   7   5       21.06       11.06      4.33 o
   0   7   5        0.60        1.66      3.73 o
   1   7   5      364.03      337.02     14.30 o
   2   7   5      515.84      516.03     28.09 o
   3   7   5      447.52      489.47     22.77 o
   4   7   5        2.78       10.33      6.19 o
   5   7   5      113.72      103.16     12.00 o
   6   7   5        0.08       -3.80     12.01 o
   7   7   5     1072.30     1021.85    237.90 o
   8   7   5        8.26        5.13     15.21 o
   9   7   5       84.65       94.56     25.33 o
  10   7   5       16.97       14.99     19.24 o
  11   7   5        1.35        4.28     18.77 o
 -11   8   5        1.59       -5.35     12.40 o
 -10   8   5      133.88      170.40     37.66 o
  -9   8   5      350.47      375.25     79.27 o
  -8   8   5        2.10        2.15      9.26 o
  -7   8   5      132.32      135.97     16.61 o
  -6   8   5      736.69      675.52     75.24 o
  -5   8   5      439.75      396.45     23.80 o
  -4   8   5      576.52      535.70     35.74 o
  -3   8   5     1612.81     1674.01     72.87 o
  -2   8   5        7.77        1.67      3.34 o
  -1   8   5     1897.49     2105.35     31.95 o
   0   8   5      119.22      133.01     10.82 o
   1   8   5      504.41      587.47     18.96 o
   2   8   5     1657.86     1762.42     53.32 o
   3   8   5      627.15      857.41     47.55 o
   4   8   5      679.02      632.70     31.98 o
   5   8   5     3899.95     3849.70    258.72 o
   6   8   5       33.37       10.09     12.35 o
   7   8   5      396.48      384.74     45.56 o
   8   8   5        1.43       -4.35     14.46 o
   9   8   5      205.51      207.61     35.24 o
  10   8   5       40.66       46.67     23.74 o
  11   8   5       43.63       45.78     25.38 o
 -11   9   5        6.03        1.32     13.38 o
 -10   9   5      597.27      637.65    108.12 o
  -9   9   5      177.12      230.48     37.90 o
  -8   9   5      442.17      439.16     82.61 o
  -7   9   5      220.94      213.28     39.16 o
  -6   9   5       86.00       73.23     14.24 o
  -5   9   5      969.02     1014.71     85.41 o
  -4   9   5     3521.56     3515.92    197.38 o
  -3   9   5        0.74        1.42      4.04 o
  -2   9   5     4434.52     4624.89    116.65 o
  -1   9   5      229.52      173.38     12.54 o
   0   9   5      245.27      162.63     12.64 o
   1   9   5      647.18      636.56     21.51 o
   2   9   5        1.45        8.24      5.26 o
   3   9   5        6.43       11.49      7.24 o
   4   9   5     2592.61     2951.73     96.01 o
   5   9   5       34.42       45.70     12.60 o
   6   9   5        5.93        0.07     11.97 o
   7   9   5       69.89       49.70     20.54 o
   8   9   5       23.15       20.31     18.66 o
   9   9   5      384.86      370.91     63.85 o
  10   9   5        2.93        4.98     20.06 o
  11   9   5        7.97       18.14     22.18 o
 -11  10   5       17.60       26.68     17.07 o
 -10  10   5      221.63      288.43     56.70 o
  -9  10   5        9.24       13.50     14.37 o
  -8  10   5       69.05       86.59     20.17 o
  -7  10   5      409.33      451.07     70.32 o
  -6  10   5       71.93       73.34     18.28 o
  -5  10   5       12.20       25.50     13.48 o
  -4  10   5       31.17       34.89      9.44 o
  -3  10   5     2615.69     2594.75    119.12 o
  -2  10   5      556.50      566.79     17.38 o
  -1  10   5       17.30       49.49      8.12 o
   0  10   5     1078.08     1206.92     32.99 o
   1  10   5     1202.80     1132.79     38.00 o
   2  10   5       65.28       40.03      8.01 o
   3  10   5      210.94      232.52     26.81 o
   4  10   5      518.03      520.17     27.30 o
   5  10   5       86.45       59.94     14.14 o
   6  10   5     2205.18     2141.81    181.26 o
   7  10   5      436.91      452.40     58.79 o
   8  10   5       50.19       51.35     23.05 o
   9  10   5       87.93      119.84     29.96 o
  10  10   5      283.26      340.17     75.10 o
 -11  11   5       20.85       12.82     16.65 o
 -10  11   5        6.44        2.67     14.87 o
  -9  11   5       32.42       63.84     20.34 o
  -8  11   5      324.55      341.32     46.12 o
  -7  11   5       50.99       49.61     16.61 o
  -6  11   5      246.16      221.63     28.08 o
  -5  11   5      683.81      650.09     83.85 o
  -4  11   5      105.23       97.85     15.40 o
  -3  11   5      111.36      109.12     12.03 o
  -2  11   5     1197.04     1261.17     31.08 o
  -1  11   5      113.10      142.50     12.97 o
   0  11   5       26.54       28.64      7.67 o
   1  11   5      494.97      556.59     21.57 o
   2  11   5        3.60       -5.53      6.33 o
   3  11   5     2299.96     2221.25     75.42 o
   4  11   5      337.69      319.55     25.86 o
   5  11   5      225.69      193.85     22.04 o
   6  11   5      142.70      134.20     30.05 o
   7  11   5      300.16      286.67     61.28 o
   8  11   5      137.52      140.32     32.32 o
   9  11   5      137.30      180.89     37.39 o
  10  11   5       90.79      133.08     39.95 o
 -10  12   5      104.05      122.88     25.89 o
  -9  12   5       54.07       74.66     22.27 o
  -8  12   5      209.44      198.24     40.88 o
  -7  12   5      153.19      167.25     31.77 o
  -6  12   5       16.99       13.44     12.57 o
  -5  12   5      380.95      386.01     60.73 o
  -4  12   5       78.34       94.26     16.32 o
  -3  12   5       27.60        8.07      9.35 o
  -2  12   5       96.90       93.83     11.65 o
  -1  12   5      825.38      890.14     26.89 o
   0  12   5      509.11      479.79     21.31 o
   1  12   5       32.95       33.46      8.78 o
   2  12   5      457.54      500.58     24.90 o
   3  12   5      171.09      182.05     24.79 o
   4  12   5        0.29       -2.94     10.36 o
   5  12   5       40.70       20.40     15.38 o
   6  12   5      559.41      508.49     96.34 o
   7  12   5      345.52      382.59     76.62 o
   8  12   5      136.68      154.28     35.06 o
   9  12   5      115.78      152.31     44.97 o
  10  12   5       20.99       13.17     23.17 o
 -10  13   5       52.70       60.53     22.89 o
  -9  13   5       27.95       15.97     17.48 o
  -8  13   5        2.79        4.27     15.05 o
  -7  13   5      432.42      478.56     57.59 o
  -6  13   5      264.36      310.49     58.40 o
  -5  13   5       10.74        0.88     12.94 o
  -4  13   5        1.97       11.58     10.70 o
  -3  13   5      107.99      117.12     17.49 o
  -2  13   5       22.47        4.88      7.30 o
  -1  13   5      362.89      377.96     22.78 o
   0  13   5      713.47      726.83     27.91 o
   1  13   5      859.71      866.83     31.81 o
   2  13   5     2045.57     2037.37    102.88 o
   3  13   5        5.52       -5.49     11.20 o
   4  13   5       92.55       95.92     20.79 o
   5  13   5       10.75        3.40     13.08 o
   6  13   5        3.96       -7.30     16.72 o
   7  13   5        1.25        5.16     18.85 o
   8  13   5       26.82       63.43     27.86 o
   9  13   5       33.83       20.91     24.44 o
  10  13   5      148.43      145.59     43.20 o
 -10  14   5      236.11      322.43    130.06 o
  -9  14   5        4.30       -8.82     15.89 o
  -8  14   5      124.92      135.17     26.97 o
  -7  14   5      187.17      165.71     36.47 o
  -6  14   5      360.21      416.33     40.16 o
  -5  14   5        0.03       -7.99     12.19 o
  -4  14   5      630.00      697.30     57.98 o
  -3  14   5      567.32      555.21     31.16 o
  -2  14   5        0.13       -1.60      6.94 o
  -1  14   5      115.96       98.91     15.35 o
   0  14   5       55.09       55.32     13.13 o
   1  14   5      893.89      936.21     72.47 o
   2  14   5        0.12       -3.25      7.68 o
   3  14   5      208.32      158.25     26.41 o
   4  14   5      100.10      119.15     24.09 o
   5  14   5       33.94       40.08     18.30 o
   6  14   5      409.53      448.96     81.13 o
   7  14   5       53.72       50.28     26.24 o
   8  14   5      121.92      127.08     35.59 o
   9  14   5        0.19       -2.05     22.82 o
  -9  15   5        5.86       -3.04     21.31 o
  -8  15   5      202.91      255.05     44.51 o
  -7  15   5        3.92        0.04     15.35 o
  -6  15   5      348.08      344.29     38.66 o
  -5  15   5        7.23       10.97     14.41 o
  -4  15   5      212.23      289.29     30.56 o
  -3  15   5      333.82      285.62     26.98 o
  -2  15   5      250.52      251.32     26.86 o
  -1  15   5       81.24       83.49     15.25 o
   0  15   5     1403.74     1399.44     87.53 o
   1  15   5      585.04      582.34     38.88 o
   2  15   5       43.14       28.43     11.30 o
   3  15   5      662.78      804.78     59.86 o
   4  15   5        0.17       -4.34     14.23 o
   5  15   5      331.95      377.55     41.36 o
   6  15   5       37.92       46.34     26.89 o
   7  15   5       35.24       39.96     26.82 o
   8  15   5       43.96       50.29     29.39 o
   9  15   5       85.79      117.94     55.38 o
  -9  16   5      193.36      170.77     52.17 o
  -8  16   5       11.46       -4.53     19.51 o
  -7  16   5       12.27       20.26     24.03 o
  -6  16   5       16.10       20.88     24.86 o
  -5  16   5       40.54       31.13     23.16 o
  -4  16   5      388.03      525.54     43.75 o
  -3  16   5        7.48       12.55     12.06 o
  -2  16   5      141.49      136.83     16.06 o
  -1  16   5      269.24      235.46     22.63 o
   0  16   5      749.15      652.39     41.49 o
   1  16   5       50.88       44.63     14.83 o
   2  16   5       87.16       85.33     17.71 o
   3  16   5       12.71       27.89     17.43 o
   4  16   5      216.88      236.84     33.94 o
   5  16   5        8.75       11.34     18.39 o
   6  16   5       30.60       20.54     25.03 o
   7  16   5      769.00     1020.14    250.97 o
   8  16   5       30.42       35.52     28.70 o
  -8  17   5       27.96       35.70     28.63 o
  -7  17   5       11.13        5.61     23.50 o
  -6  17   5      430.33      556.39     86.52 o
  -5  17   5      154.92      183.79     41.01 o
  -4  17   5      107.22      115.02     26.67 o
  -3  17   5      895.05     1020.88     54.87 o
  -2  17   5       38.40       31.01     13.33 o
  -1  17   5       84.66       83.69     18.21 o
   0  17   5        9.60       21.41     14.93 o
   1  17   5      307.13      290.69     33.89 o
   2  17   5        0.27       -7.54      8.73 o
   3  17   5        4.63       10.01     20.02 o
   4  17   5      117.10      120.82     32.46 o
   5  17   5       12.50       21.29     20.00 o
   6  17   5       82.72      131.48     39.24 o
   7  17   5      603.19      796.45    266.01 o
   8  17   5      252.89      286.98     54.00 o
  -7  18   5      100.31      178.13     43.93 o
  -6  18   5        8.52      -12.12     22.65 o
  -5  18   5       41.93       17.88     26.79 o
  -4  18   5       26.20       17.51     18.61 o
  -3  18   5       84.81       80.10     28.95 o
  -2  18   5      239.51      214.13     24.77 o
  -1  18   5      106.18       86.29     20.88 o
   0  18   5       11.10        9.85     13.51 o
   1  18   5       32.66       16.28     13.99 o
   2  18   5      171.08      124.15     23.61 o
   3  18   5        7.50       -2.97     19.48 o
   4  18   5      146.84      183.87     40.11 o
   5  18   5      335.89      461.56     58.02 o
   6  18   5        0.19        4.21     26.15 o
   7  18   5      167.84      194.48     56.68 o
  -7  19   5        4.95       -8.38     25.54 o
  -6  19   5      307.02      412.25     86.48 o
  -5  19   5        5.56       20.90     37.76 o
  -4  19   5       19.01       18.21     24.14 o
  -3  19   5       18.77       14.67     23.20 o
  -2  19   5       49.09       32.68     14.95 o
  -1  19   5      272.00      240.46     32.37 o
   0  19   5       18.85       29.97     16.33 o
   1  19   5       81.97       70.86     21.03 o
   2  19   5       37.97       39.28     16.53 o
   3  19   5      265.41      297.79     57.48 o
   4  19   5       47.52       39.02     28.54 o
   5  19   5       24.01       14.91     26.20 o
   6  19   5      408.19      502.44     94.57 o
  -6  20   5        2.90       -3.88     36.16 o
  -5  20   5      156.88      138.15     62.46 o
  -4  20   5       45.82       60.73     29.41 o
  -3  20   5        3.36      -10.20     22.59 o
  -2  20   5       30.17       15.42     26.05 o
  -1  20   5       95.13       93.45     22.21 o
   0  20   5       18.76       13.95     15.10 o
   1  20   5        6.56        0.42     13.20 o
   2  20   5        4.83        3.53     13.07 o
   3  20   5        0.01        0.51     26.38 o
   4  20   5       23.12       39.70     36.33 o
   5  20   5      182.61      188.41     43.45 o
  -5  21   5      399.00      411.54     60.32 o
  -4  21   5       35.04       37.93     35.49 o
  -3  21   5        0.49       -4.30     24.70 o
  -2  21   5       32.34       22.25     27.65 o
  -1  21   5       81.15       89.62     22.34 o
   0  21   5       96.59       88.37     23.18 o
   1  21   5       22.21       12.43     15.67 o
   2  21   5       77.99       59.17     19.61 o
   3  21   5      324.58      322.74     64.73 o
   4  21   5       97.23      115.98     46.61 o
  -3  22   5       18.77       18.12     30.68 o
  -2  22   5        1.17       15.68     27.23 o
  -1  22   5        0.21        1.44     13.84 o
   0  22   5       18.62       11.28     15.75 o
   1  22   5       34.59       28.97     18.06 o
   2  22   5       21.61       -1.18     26.97 o
   3  22   5       74.96       52.51     35.65 o
 -12   0   6      513.66      422.96    101.15 o
 -10   0   6        8.93       20.14     36.58 o
  -8   0   6     5835.40     4946.30    214.68 o
  -6   0   6     2838.89     2372.64    124.33 o
  -4   0   6    11244.21    13986.94   1894.89 o
  -2   0   6    20132.58    19607.04    569.99 o
   0   0   6    80400.61    73573.23    875.21 o
   2   0   6     1613.44     1724.17     76.16 o
   4   0   6     1579.53     1642.47    100.72 o
   6   0   6       28.54       22.37     13.18 o
   8   0   6      912.23      811.70     71.06 o
  10   0   6      622.89      707.26     75.44 o
  12   0   6       14.74       39.03     34.31 o
 -12   1   6        4.48      -22.67     32.11 o
 -11   1   6       31.46       11.84     24.99 o
 -10   1   6      199.84      196.74     47.12 o
  -9   1   6      120.62      116.93     36.04 o
  -8   1   6      360.32      271.76     46.86 o
  -7   1   6        0.07      -10.44     12.63 o
  -6   1   6     1406.43     1146.15     91.33 o
  -5   1   6     2008.66     2275.95    190.27 o
  -4   1   6      452.22      544.49     43.73 o
  -3   1   6     1104.55     1164.86     35.38 o
  -2   1   6      482.53      530.03     12.35 o
  -1   1   6      173.68      183.14      4.35 o
   0   1   6     4319.69     4238.94     83.84 o
   1   1   6       17.34       24.76      6.38 o
   2   1   6     1643.12     1732.57     39.57 o
   3   1   6      156.64      170.09     15.91 o
   4   1   6       89.04      122.60     13.83 o
   5   1   6      873.05      919.96     31.61 o
   6   1   6       14.66        8.98      7.96 o
   7   1   6        3.39        2.70      8.92 o
   8   1   6     1152.98     1098.45     68.44 o
   9   1   6       30.43       35.60     19.69 o
  10   1   6       40.51       42.16     22.80 o
  11   1   6      207.56      197.92     36.78 o
  12   1   6       97.97      126.16     33.28 o
 -12   2   6      194.54      166.13     71.22 o
 -11   2   6        2.98       -7.35     21.57 o
 -10   2   6       82.29       80.54     12.95 o
  -9   2   6        5.68        5.26      7.82 o
  -8   2   6       82.54       71.31     10.94 o
  -7   2   6        2.62        5.29      6.12 o
  -6   2   6        0.44        4.55      5.04 o
  -5   2   6      622.76      600.83     50.43 o
  -4   2   6     2279.42     2484.33    117.09 o
  -3   2   6     1622.94     1634.49     54.62 o
  -2   2   6      805.56      849.55     24.80 o
  -1   2   6    13433.56    13892.07    204.39 o
   0   2   6     2179.00     1970.91     85.43 o
   1   2   6     3607.19     3653.56     98.16 o
   2   2   6     2912.73     3107.12     75.85 o
   3   2   6      110.29      130.62     13.53 o
   4   2   6     3617.83     3834.83     97.90 o
   5   2   6      408.74      351.20     21.37 o
   6   2   6       12.43       29.16      9.94 o
   7   2   6      189.58      231.34     22.45 o
   8   2   6       84.52       78.14     22.98 o
   9   2   6      396.99      363.57     42.89 o
  10   2   6      267.65      251.40     39.52 o
  11   2   6      138.22      173.47     35.39 o
  12   2   6       13.61       22.13     23.35 o
 -12   3   6       95.53       53.19     51.42 o
 -11   3   6       33.41       30.36     13.47 o
 -10   3   6       36.82       35.65     11.74 o
  -9   3   6      112.63      123.42     15.76 o
  -8   3   6        7.30        5.54      8.54 o
  -7   3   6     2087.36     2242.04    199.57 o
  -6   3   6      571.71      640.45     38.76 o
  -5   3   6     1018.30     1094.92     64.17 o
  -4   3   6     2126.64     2181.59     84.24 o
  -3   3   6      623.87      682.70     16.93 o
  -2   3   6       20.84       13.94      3.27 o
  -1   3   6      198.51      186.66      5.57 o
   0   3   6      338.11      447.79     15.61 o
   1   3   6     1510.14     1485.33     38.27 o
   2   3   6     6606.61     6950.57    194.62 o
   3   3   6      431.75      467.90     21.20 o
   4   3   6     2557.61     2533.62     96.11 o
   5   3   6      583.63      585.35     26.27 o
   6   3   6      880.74      926.29     56.30 o
   7   3   6      158.20      150.12     20.73 o
   8   3   6      375.94      316.43     38.18 o
   9   3   6       80.34       84.64     24.36 o
  10   3   6       35.69       17.27     20.87 o
  11   3   6      165.95      199.71     37.25 o
  12   3   6      143.22      217.33     45.43 o
 -12   4   6       26.81       35.03     20.23 o
 -11   4   6      148.75      219.01     48.00 o
 -10   4   6        6.14        2.81     10.46 o
  -9   4   6       38.74       38.80     12.16 o
  -8   4   6        4.55        3.42      5.20 o
  -7   4   6      120.80      103.07      9.43 o
  -6   4   6     1388.03     1354.60     85.61 o
  -5   4   6      617.19      689.08     32.12 o
  -4   4   6        3.86       13.50      4.59 o
  -3   4   6       28.97       18.95      4.82 o
  -2   4   6      279.17      263.84     11.75 o
  -1   4   6      599.74      541.43     13.35 o
   0   4   6     3460.46     3223.78     46.33 o
   1   4   6       54.91       64.43      6.84 o
   2   4   6      198.61      135.84     10.50 o
   3   4   6     2645.63     2921.99     75.38 o
   4   4   6       81.86      120.44     13.26 o
   5   4   6      868.82      840.89     43.20 o
   6   4   6       12.92       11.58      8.70 o
   7   4   6        8.84        1.59     10.31 o
   8   4   6     1556.42     1493.29    212.49 o
   9   4   6       15.73       33.37     19.38 o
  10   4   6       42.87       32.62     21.55 o
  11   4   6        5.44       11.10     20.66 o
 -12   5   6       92.47      179.15     32.60 o
 -11   5   6       98.90      130.70     48.47 o
 -10   5   6        0.35        5.79      9.26 o
  -9   5   6      106.48       90.82     10.68 o
  -8   5   6       59.23       60.22      8.73 o
  -7   5   6        2.48       -0.06      6.03 o
  -6   5   6       41.38       19.78      6.46 o
  -5   5   6      740.45      835.26     46.52 o
  -4   5   6     3291.45     3362.09    131.74 o
  -3   5   6      556.13      606.89     24.22 o
  -2   5   6      190.77      202.40      7.89 o
  -1   5   6      216.38      230.75      8.77 o
   0   5   6      661.52      821.67     18.41 o
   1   5   6      930.17     1034.10     21.84 o
   2   5   6     1171.72     1348.52     45.04 o
   3   5   6      355.68      293.89     20.13 o
   4   5   6      892.91      901.35     41.07 o
   5   5   6       49.93       62.13     11.16 o
   6   5   6        4.79        8.14      8.60 o
   7   5   6      406.21      373.49     39.93 o
   8   5   6      205.25      211.48     32.58 o
   9   5   6      260.25      304.79     70.72 o
  10   5   6      376.38      408.12     48.17 o
  11   5   6       81.42      100.71     43.20 o
 -12   6   6       14.45        8.96     20.80 o
 -11   6   6      163.50      157.87     23.97 o
 -10   6   6       91.83      113.30     16.17 o
  -9   6   6       53.30       91.71     13.10 o
  -8   6   6       47.08       46.63      9.22 o
  -7   6   6      291.38      353.28     29.68 o
  -6   6   6     4896.32     4923.42    312.41 o
  -5   6   6      442.94      421.64     19.31 o
  -4   6   6     1744.75     1648.43     58.24 o
  -2   6   6     5108.01     5661.11    112.58 o
  -1   6   6      560.38      593.02     15.73 o
   0   6   6     1383.84     1579.70     26.54 o
   1   6   6        0.58        0.16      3.69 o
   2   6   6     1561.45     1702.01     51.53 o
   3   6   6       84.67       77.89     10.42 o
   4   6   6        1.48       -0.88      5.29 o
   5   6   6      423.45      505.47     26.67 o
   6   6   6      937.04     1035.88     85.65 o
   7   6   6     1117.76     1003.59     63.09 o
   8   6   6       46.03       50.12     21.75 o
   9   6   6        7.73       15.90     17.47 o
  10   6   6       51.15       29.68     20.45 o
  11   6   6        2.04        8.87     20.19 o
 -12   7   6        7.39        3.96     20.55 o
 -11   7   6        8.69       -2.88     11.88 o
 -10   7   6       27.69       22.10     13.25 o
  -9   7   6        1.04       -0.09      8.96 o
  -8   7   6      166.49      166.83     17.62 o
  -7   7   6      305.12      262.70     18.66 o
  -6   7   6      510.52      521.31     40.02 o
  -5   7   6      153.98      155.81     13.52 o
  -4   7   6      122.25      115.87     10.09 o
  -3   7   6      852.91      898.56     40.35 o
  -2   7   6      258.15      279.33     11.87 o
  -1   7   6       20.20       46.09      6.49 o
   0   7   6      224.76      210.60     12.41 o
   1   7   6      428.67      525.88     24.49 o
   2   7   6      485.55      622.21     19.47 o
   3   7   6      374.26      521.44     21.87 o
   4   7   6      483.29      461.38     22.18 o
   5   7   6      617.63      625.38     48.26 o
   6   7   6     2482.10     2254.62    223.45 o
   7   7   6       14.49       -4.61     12.82 o
   8   7   6       40.97       38.89     20.67 o
   9   7   6      154.26      183.14     37.72 o
  10   7   6       39.47       93.82     27.63 o
  11   7   6        2.04        0.22     20.19 o
 -11   8   6        0.91        4.27     13.06 o
 -10   8   6      166.36      152.22     25.99 o
  -9   8   6       20.34       23.31     13.25 o
  -8   8   6        0.85        0.18      8.86 o
  -7   8   6      224.68      230.81     20.78 o
  -6   8   6      182.25      197.32     19.28 o
  -5   8   6     1786.01     1638.69    135.81 o
  -4   8   6     1839.69     1883.63     95.88 o
  -3   8   6      328.76      440.11     23.18 o
  -1   8   6      156.47      199.25     12.54 o
   0   8   6      344.72      355.82     15.35 o
   1   8   6      419.95      401.98     16.47 o
   2   8   6      223.14      197.48     13.86 o
   3   8   6       45.81       27.69      9.59 o
   4   8   6       58.40       63.19     12.48 o
   5   8   6      115.12       82.00     16.71 o
   6   8   6      650.12      656.43     46.24 o
   7   8   6       44.74       37.60     19.03 o
   8   8   6      293.37      265.26     52.17 o
   9   8   6      422.67      347.08     45.64 o
  10   8   6      114.35       99.00     29.87 o
  11   8   6        3.54        0.15     20.28 o
 -11   9   6       25.98       19.88     15.07 o
 -10   9   6        0.47       -7.37     13.47 o
  -9   9   6        2.36        6.33     13.28 o
  -8   9   6        4.12       13.82     12.60 o
  -7   9   6      229.68      200.85     27.69 o
  -6   9   6      732.90      752.08     66.26 o
  -5   9   6      156.23      219.33     23.54 o
  -4   9   6      587.04      586.76     42.83 o
  -3   9   6      230.11      300.55     14.01 o
  -2   9   6        1.86       -3.62      3.62 o
  -1   9   6      774.16      794.10     21.78 o
   0   9   6       34.75       23.16      6.42 o
   1   9   6      838.38      803.72     33.07 o
   2   9   6      250.79      270.49     18.55 o
   3   9   6      700.40      868.87     34.01 o
   4   9   6      593.66      624.74     35.09 o
   5   9   6      847.60      798.13     52.35 o
   6   9   6      325.58      282.72     38.01 o
   7   9   6      283.93      280.11     39.21 o
   8   9   6       75.90       97.17     27.13 o
   9   9   6       11.46        8.49     18.54 o
  10   9   6      332.63      375.20     62.84 o
  11   9   6       50.63       54.86     27.83 o
 -11  10   6        4.99       21.62     16.11 o
 -10  10   6        3.13       -1.19     14.60 o
  -9  10   6       64.35       82.82     21.51 o
  -8  10   6      113.22      108.22     36.18 o
  -7  10   6      143.43      132.80     22.59 o
  -6  10   6       61.14       60.35     17.03 o
  -5  10   6     1486.78     1569.30    175.09 o
  -4  10   6      510.47      477.39     36.80 o
  -3  10   6       25.81       25.53      6.62 o
  -2  10   6        0.49        0.03      4.36 o
  -1  10   6        3.45        2.56      5.02 o
   0  10   6       13.28       -2.53      4.96 o
   1  10   6      346.48      285.82     17.56 o
   2  10   6       34.77       40.31      8.12 o
   3  10   6      471.17      507.34     31.66 o
   4  10   6        3.74        4.95     10.28 o
   5  10   6      142.23      152.59     22.65 o
   6  10   6      367.91      326.28     90.32 o
   7  10   6      132.96       96.75     27.19 o
   8  10   6      147.44      171.29     34.27 o
   9  10   6       16.59       13.73     20.13 o
  10  10   6      103.63      134.45     45.64 o
 -11  11   6        0.23      -13.48     13.48 o
 -10  11   6      131.48      176.99     29.24 o
  -9  11   6      766.77      804.60    185.95 o
  -8  11   6       48.81       45.15     17.66 o
  -7  11   6       39.60       41.02     16.02 o
  -6  11   6       15.70        4.87     12.16 o
  -5  11   6      349.23      338.79     51.16 o
  -4  11   6       71.95       64.93     13.79 o
  -3  11   6      308.62      301.88     20.54 o
  -2  11   6      810.14      841.00     24.19 o
  -1  11   6     1201.32     1171.03     29.00 o
   0  11   6        0.49       -0.49      5.71 o
   1  11   6      877.47      917.41     33.96 o
   2  11   6      172.36      183.63     16.91 o
   3  11   6      215.29      186.40     19.84 o
   4  11   6        0.34        6.14     11.49 o
   5  11   6       24.35       27.91     14.94 o
   6  11   6      112.20      107.20     38.18 o
   7  11   6      104.66      100.45     27.78 o
   8  11   6       14.29       16.47     20.32 o
   9  11   6       22.09       13.83     22.55 o
  10  11   6      103.22      107.97     32.42 o
 -10  12   6        0.68        1.08     14.89 o
  -9  12   6      214.24      273.70     77.84 o
  -8  12   6        6.01        8.56     15.09 o
  -7  12   6      264.66      248.62     41.24 o
  -6  12   6       52.25       37.18     16.32 o
  -5  12   6        0.60        7.01     12.17 o
  -4  12   6        3.64        4.15      9.56 o
  -3  12   6      495.13      486.63     27.58 o
  -2  12   6      981.06     1030.83     28.89 o
  -1  12   6      573.20      521.87     23.95 o
   0  12   6      418.18      448.47     20.85 o
   1  12   6       72.81       74.22     11.17 o
   2  12   6      331.85      318.62     23.06 o
   3  12   6      266.76      251.56     23.85 o
   4  12   6        3.29       -1.63     11.63 o
   5  12   6       79.67      100.36     21.94 o
   6  12   6     1120.85     1182.40     88.25 o
   7  12   6      528.46      527.87     61.95 o
   8  12   6      217.64      242.01    100.94 o
   9  12   6       68.54       91.94     46.49 o
  10  12   6      306.84      358.25    134.10 o
 -10  13   6      111.57      118.17     26.71 o
  -9  13   6       34.02        9.83     17.41 o
  -8  13   6       61.59       72.92     21.30 o
  -7  13   6       18.86       31.41     17.19 o
  -6  13   6        9.23        9.42     13.44 o
  -5  13   6      775.21      738.83     69.27 o
  -4  13   6      178.77      203.98     22.83 o
  -3  13   6      294.88      301.26     25.99 o
  -2  13   6      820.96      777.77     34.77 o
  -1  13   6      986.00      956.32     31.95 o
   0  13   6        2.84        1.36      7.05 o
   1  13   6      858.23      895.63     41.75 o
   2  13   6     1657.25     1591.85    147.87 o
   3  13   6       44.59       28.39     10.82 o
   4  13   6        9.67        2.58     12.92 o
   5  13   6      103.58      118.44     24.01 o
   6  13   6        7.94       19.51     20.41 o
   7  13   6      250.96      250.83     44.84 o
   8  13   6      225.29      319.26     49.49 o
   9  13   6      730.38      848.77    295.56 o
 -10  14   6      277.97      301.48     41.72 o
  -9  14   6       54.98       61.77     22.42 o
  -8  14   6      105.46      117.47     25.92 o
  -7  14   6      109.94      119.86     25.48 o
  -6  14   6       30.15       38.79     21.10 o
  -5  14   6       27.98       31.06     16.43 o
  -4  14   6      233.70      257.21     26.13 o
  -3  14   6       72.77       73.52     15.64 o
  -2  14   6      882.84      819.18     37.46 o
  -1  14   6      564.26      566.21     29.27 o
   0  14   6      266.18      258.79     35.66 o
   1  14   6      602.80      562.11     42.22 o
   2  14   6       16.87        3.97      8.97 o
   3  14   6       66.97       68.82     13.10 o
   4  14   6       43.04       69.94     21.10 o
   5  14   6       45.05       43.99     19.58 o
   6  14   6      226.87      285.60     46.75 o
   7  14   6       94.91       98.46     33.86 o
   8  14   6      254.68      297.85     92.46 o
   9  14   6       35.00       56.74     29.82 o
  -9  15   6       45.73       46.48     27.26 o
  -8  15   6        0.36       -4.80     16.75 o
  -7  15   6       21.99       23.68     17.76 o
  -6  15   6       39.21       47.18     19.78 o
  -5  15   6       58.58       52.05     19.24 o
  -4  15   6      589.39      596.83     34.76 o
  -3  15   6      183.61      179.92     22.71 o
  -2  15   6      132.01      100.07     13.74 o
  -1  15   6      833.43      808.85     42.51 o
   0  15   6      228.93      240.13     32.92 o
   1  15   6     2325.20     2172.87     97.61 o
   2  15   6       31.63       38.05     11.87 o
   3  15   6      227.91      247.59     32.13 o
   4  15   6      314.95      341.12     38.18 o
   5  15   6       22.07       25.69     18.88 o
   6  15   6       55.62       72.06     31.34 o
   7  15   6       50.71       60.84     29.85 o
   8  15   6       16.75       34.70     26.58 o
   9  15   6       41.65      116.21     36.97 o
  -9  16   6      136.71      223.51     45.02 o
  -8  16   6       50.90       86.26     32.62 o
  -7  16   6        4.72       -4.10     20.25 o
  -6  16   6       93.09      127.87     36.12 o
  -5  16   6        7.04        1.53     14.88 o
  -4  16   6       57.94       63.47     17.22 o
  -3  16   6        0.03        1.39     11.55 o
  -2  16   6      588.72      574.74     26.47 o
  -1  16   6       48.08       25.94     13.65 o
   0  16   6       40.37       36.86     15.97 o
   1  16   6      339.59      313.22     53.27 o
   2  16   6        1.50       -8.01      8.92 o
   3  16   6      308.28      331.08     45.31 o
   4  16   6        8.01        6.04     16.84 o
   5  16   6      153.64      177.93     32.05 o
   6  16   6       24.25       29.68     26.57 o
   7  16   6      104.95      124.02     38.28 o
   8  16   6      135.45      174.19     43.57 o
  -8  17   6        5.75       -3.10     24.12 o
  -7  17   6       14.34       11.09     24.54 o
  -6  17   6       21.99        8.31     24.19 o
  -5  17   6       12.24       28.07     25.71 o
  -4  17   6        3.66       -6.74     14.64 o
  -3  17   6      168.65      156.35     28.74 o
  -2  17   6      101.25       86.41     17.52 o
  -1  17   6       14.61       10.92     10.93 o
   0  17   6       85.28       83.73     20.81 o
   1  17   6       11.97        9.25     12.85 o
   2  17   6       35.52       27.09     12.98 o
   3  17   6      384.57      458.84     53.79 o
   4  17   6       38.53       27.14     23.75 o
   5  17   6      169.38      219.90     35.82 o
   6  17   6        4.43       11.53     24.11 o
   7  17   6        3.27      -16.08     24.83 o
  -7  18   6       21.78       35.34     29.94 o
  -6  18   6       24.24       43.87     29.26 o
  -5  18   6      293.67      292.79     52.29 o
  -4  18   6       92.83       83.01     25.21 o
  -3  18   6      111.53       77.54     29.26 o
  -2  18   6      144.37      140.40     21.05 o
  -1  18   6      220.37      204.03     45.98 o
   0  18   6        8.72       28.86     15.73 o
   1  18   6        8.68       10.13     13.38 o
   2  18   6        0.27        0.22     11.46 o
   3  18   6      246.45      243.73     42.57 o
   4  18   6      445.26      553.27     61.88 o
   5  18   6       21.69       40.32     27.96 o
   6  18   6        7.23      -26.72     26.72 o
   7  18   6      245.92      302.81     68.78 o
  -7  19   6       75.47       73.25     42.61 o
  -6  19   6      131.16      195.56     47.35 o
  -5  19   6      277.23      343.64     83.11 o
  -4  19   6      337.98      453.17     58.30 o
  -3  19   6       11.71        6.94     21.28 o
  -2  19   6        0.23       -3.50     11.20 o
  -1  19   6      135.48      133.14     25.31 o
   0  19   6       39.12       68.54     20.85 o
   1  19   6      153.52      159.37     27.51 o
   2  19   6        0.09       -3.16     12.11 o
   3  19   6      140.89      105.70     40.37 o
   4  19   6       55.32      105.78     34.86 o
   5  19   6       47.17       37.19     28.51 o
   6  19   6        9.34       -9.69     33.46 o
  -6  20   6        1.60       -2.87     36.50 o
  -5  20   6        4.28        6.49     39.11 o
  -4  20   6       13.94       11.88     25.32 o
  -3  20   6       12.30       -8.93     23.26 o
  -2  20   6       13.38       10.70     23.94 o
  -1  20   6       14.89       10.18     14.24 o
   0  20   6       21.06       22.66     15.99 o
   1  20   6        0.14       -3.16     12.92 o
   2  20   6        4.30       -0.96     11.68 o
   3  20   6       16.85       19.05     30.18 o
   4  20   6      140.62      133.60     51.67 o
   5  20   6        0.24      -20.40     30.18 o
  -5  21   6      204.13      255.18     50.22 o
  -4  21   6       31.30       52.26     37.34 o
  -3  21   6      129.91       85.47     39.62 o
  -2  21   6       37.35       31.61     28.83 o
  -1  21   6      101.76      101.78     23.45 o
   0  21   6        1.29        4.75     14.44 o
   1  21   6        6.74       -2.48     13.41 o
   2  21   6       36.62       21.29     15.87 o
   3  21   6      453.95      406.69     70.97 o
   4  21   6       66.47       62.29     40.88 o
  -3  22   6       56.28       35.32     34.14 o
  -2  22   6       38.77       29.59     29.75 o
  -1  22   6      516.95      432.15     40.73 o
   0  22   6      214.48      210.24     32.40 o
   1  22   6       12.80        4.31     14.99 o
   2  22   6      157.27      141.06     30.68 o
 -11   0   7      132.79      166.72     65.41 o
  -9   0   7      611.87      545.18     97.94 o
  -7   0   7       48.20       88.92     36.83 o
  -5   0   7        5.13       13.02      5.30 o
  -3   0   7     4351.81     4405.35    196.55 o
  -1   0   7     8498.07     9229.58    256.58 o
   1   0   7    23392.53    23459.84    644.39 o
   3   0   7       77.31       99.28     18.02 o
   5   0   7     2927.82     2900.62     80.90 o
   7   0   7        6.19       -6.42     12.45 o
   9   0   7      985.93      931.13     83.28 o
  11   0   7      205.49      222.27     56.05 o
 -12   1   7       28.90       25.32     30.71 o
 -11   1   7       12.81       10.34     23.55 o
 -10   1   7       99.69      103.55     36.16 o
  -9   1   7      143.23      189.89     42.27 o
  -8   1   7      897.36      807.75     64.21 o
  -7   1   7      284.20      225.15     38.71 o
  -6   1   7     1223.89     1339.96    171.76 o
  -5   1   7      338.88      408.02     31.25 o
  -4   1   7     1894.67     2028.44     87.62 o
  -3   1   7     6227.61     6490.72    202.16 o
  -2   1   7     1712.78     1680.62     25.18 o
  -1   1   7       34.35       45.54      3.09 o
   0   1   7    16052.53    14770.91    225.95 o
   1   1   7      923.46     1074.62     30.91 o
   2   1   7     1178.22     1208.83     26.70 o
   3   1   7       59.97       57.13     10.26 o
   4   1   7      633.30      591.63     25.79 o
   5   1   7       74.38       83.85     13.55 o
   6   1   7     1410.97     1356.20     42.05 o
   7   1   7        4.05        0.07      9.38 o
   8   1   7      170.67      186.92     31.29 o
   9   1   7     1177.81     1197.92     78.77 o
  10   1   7       46.23       38.56     23.40 o
  11   1   7        9.09       24.18     22.11 o
 -12   2   7        0.11        0.67     35.15 o
 -11   2   7       41.92        7.65     25.62 o
 -10   2   7        1.46        0.46     20.46 o
  -9   2   7        0.21        3.72     10.40 o
  -8   2   7      612.98      622.57     69.86 o
  -7   2   7      677.04      745.44     85.94 o
  -6   2   7      161.15      189.12     12.70 o
  -5   2   7     1560.80     1557.34     83.97 o
  -4   2   7     5463.96     5919.45    278.17 o
  -3   2   7     1168.20     1305.25     27.89 o
  -2   2   7      370.39      384.36     12.98 o
  -1   2   7      814.34      852.83     15.24 o
   0   2   7     2078.66     1906.96     40.40 o
   1   2   7    10119.24    10368.83    294.17 o
   2   2   7      299.16      361.68     15.51 o
   3   2   7      256.29      291.46     18.92 o
   4   2   7     1033.86     1153.79     48.50 o
   5   2   7      475.94      437.74     24.14 o
   6   2   7      337.07      313.68     25.00 o
   7   2   7        0.28        0.23     10.24 o
   8   2   7      322.11      282.21     37.70 o
   9   2   7        0.20       -7.52     14.66 o
  10   2   7        8.76       10.73     19.25 o
  11   2   7       31.32       36.85     24.00 o
 -12   3   7       64.42       77.55     54.03 o
 -11   3   7      101.29       93.06     38.10 o
 -10   3   7        8.92       17.68      9.99 o
  -9   3   7      330.80      357.59     57.29 o
  -8   3   7     3411.46     3473.15    430.92 o
  -7   3   7      943.65     1051.63    123.32 o
  -6   3   7       18.66       27.15      5.10 o
  -5   3   7      716.39      862.44     44.58 o
  -4   3   7        2.87        2.24      3.71 o
  -3   3   7     1059.04     1114.72     34.01 o
  -2   3   7      610.63      563.31     12.87 o
  -1   3   7     1652.41     1642.69     25.21 o
   0   3   7     1481.68     1418.19     28.16 o
   1   3   7     6769.41     6537.65    182.54 o
   2   3   7      182.61      165.19     13.50 o
   3   3   7      140.74      118.13     13.86 o
   4   3   7       20.98        9.53      7.46 o
   5   3   7       30.26       14.88      8.65 o
   6   3   7      208.32      198.92     20.74 o
   7   3   7     1206.50     1145.98     57.02 o
   8   3   7      417.10      375.47     61.24 o
   9   3   7       16.91       19.83     19.19 o
  10   3   7        0.00       -1.34     18.16 o
  11   3   7       36.49       10.01     21.48 o
 -12   4   7       38.15       74.43     51.42 o
 -11   4   7        0.77        1.07     15.43 o
 -10   4   7      247.37      251.27     45.60 o
  -9   4   7      140.12      138.94     17.11 o
  -8   4   7        0.36       -2.44      5.15 o
  -7   4   7     1716.05     1677.41    126.82 o
  -6   4   7     5676.76     5871.51    329.24 o
  -5   4   7      302.92      372.11     27.65 o
  -4   4   7       18.67       18.94      5.13 o
  -3   4   7      449.49      437.13     16.24 o
  -2   4   7     2770.00     2678.27     51.45 o
  -1   4   7       11.40       19.56      3.22 o
   0   4   7     5984.82     6379.95     97.23 o
   1   4   7      505.72      579.16     21.19 o
   2   4   7       76.73      129.42     11.86 o
   3   4   7     2388.06     2133.21    107.52 o
   4   4   7      780.76      733.15     29.27 o
   5   4   7     2077.45     1952.78    118.78 o
   6   4   7     1704.97     1710.49    109.13 o
   7   4   7     1041.74      956.56    152.73 o
   8   4   7      377.96      393.93     52.26 o
   9   4   7       12.05        7.33     17.53 o
  10   4   7      125.23       89.09     27.36 o
  11   4   7      541.14      589.41     85.43 o
 -12   5   7      174.80      278.68     58.50 o
 -11   5   7       71.66       98.79     25.34 o
 -10   5   7      119.15      121.25     26.40 o
  -9   5   7     1066.96     1089.26     81.40 o
  -8   5   7       15.81       19.94      7.08 o
  -7   5   7      529.71      497.58     45.79 o
  -6   5   7      955.59      898.76     57.85 o
  -5   5   7      842.55      869.63     42.67 o
  -4   5   7        4.17        3.90      4.70 o
  -3   5   7      185.56      166.29      9.92 o
  -1   5   7        0.96        2.06      2.60 o
   0   5   7      264.68      302.63     11.98 o
   1   5   7      170.71      147.01     10.78 o
   2   5   7      395.84      361.08     23.73 o
   3   5   7        5.53        5.50      5.59 o
   4   5   7      364.55      290.68     17.60 o
   5   5   7      820.53      790.17     46.46 o
   6   5   7      108.92      131.86     20.24 o
   7   5   7      275.99      274.39     36.25 o
   8   5   7       32.22       42.40     20.25 o
   9   5   7       18.63       15.19     18.24 o
  10   5   7      410.13      404.85     64.56 o
  11   5   7      135.38      110.66     32.11 o
 -12   6   7        2.06       -4.50     17.60 o
 -11   6   7       17.77       19.99     20.93 o
 -10   6   7       18.89       25.73     10.18 o
  -9   6   7       12.03       10.25      8.26 o
  -8   6   7        4.53        7.35      6.99 o
  -7   6   7     1418.98     1364.92     85.36 o
  -6   6   7        4.87       14.08      7.68 o
  -5   6   7       38.06       30.21      7.30 o
  -4   6   7       48.81       50.24      8.14 o
  -3   6   7      427.76      430.65     14.51 o
  -2   6   7      371.28      451.06     18.27 o
  -1   6   7      671.10      841.73     16.86 o
   0   6   7      272.69      306.87     13.34 o
   1   6   7        8.34       13.03      4.84 o
   2   6   7     1358.71     1381.15     46.65 o
   3   6   7     2827.31     3005.03     89.82 o
   4   6   7      622.57      605.42     25.06 o
   5   6   7      286.16      318.30     22.52 o
   6   6   7       15.40       15.56     14.55 o
   7   6   7       94.95       96.56     33.88 o
   8   6   7       87.42       79.64     23.99 o
   9   6   7       12.30       29.10     20.78 o
  10   6   7       43.07       56.47     25.71 o
  11   6   7       52.43       38.19     24.82 o
 -12   7   7       13.57       -7.27     19.05 o
 -11   7   7        5.95        9.12     12.04 o
 -10   7   7        0.90       -2.40     10.24 o
  -9   7   7      129.03      151.85     17.37 o
  -8   7   7      489.77      508.71     48.38 o
  -7   7   7      797.03      866.59     55.16 o
  -6   7   7       24.98       16.49      7.79 o
  -5   7   7     4230.65     4192.99    196.03 o
  -4   7   7      221.83      285.36     16.25 o
  -3   7   7      236.99      252.11     13.47 o
  -2   7   7      972.95     1153.56     37.76 o
  -1   7   7      170.20      155.02     10.96 o
   0   7   7      538.09      559.80     17.95 o
   1   7   7      126.15       88.22      9.44 o
   2   7   7       70.57       46.06      7.53 o
   3   7   7     2592.08     2843.24    131.50 o
   4   7   7      423.11      539.61     38.48 o
   5   7   7        0.05        1.80      8.44 o
   6   7   7        2.28       10.24     13.65 o
   7   7   7       74.54      124.69     26.34 o
   8   7   7      262.94      282.58     40.36 o
   9   7   7      285.81      275.48     47.45 o
  10   7   7        4.69        8.08     20.46 o
  11   7   7      253.91      276.83     45.02 o
 -11   8   7       23.89       30.72     14.96 o
 -10   8   7       10.31       10.75     12.77 o
  -9   8   7      343.53      304.37     50.03 o
  -8   8   7       28.47       35.53     13.99 o
  -7   8   7      222.67      216.72     29.05 o
  -6   8   7      477.13      469.18     45.43 o
  -5   8   7      308.22      246.72     18.71 o
  -4   8   7     2430.98     2539.16    135.11 o
  -3   8   7        0.05        2.81      5.17 o
  -2   8   7      444.34      467.30     12.30 o
  -1   8   7     1723.31     1706.13     40.73 o
   0   8   7      347.38      318.80     15.35 o
   1   8   7        2.67       -0.61      4.25 o
   2   8   7     1141.18     1157.23     40.23 o
   3   8   7      698.33      676.28     30.95 o
   4   8   7      662.07      587.15     32.48 o
   5   8   7      211.11      170.06     22.24 o
   6   8   7        5.03       -2.31     12.58 o
   7   8   7       70.81       72.69     23.64 o
   8   8   7       12.10        8.99     16.66 o
   9   8   7       99.87      110.06     29.75 o
  10   8   7       34.50       25.58     22.17 o
  11   8   7       62.03       52.00     39.07 o
 -11   9   7       49.67       77.82     19.72 o
 -10   9   7      364.32      437.44     48.85 o
  -9   9   7       63.90       44.68     16.01 o
  -8   9   7      216.78      221.02     36.34 o
  -7   9   7       22.14       10.08     12.33 o
  -6   9   7      435.41      427.78     45.87 o
  -5   9   7      365.87      329.35     32.87 o
  -4   9   7      335.19      292.59     19.55 o
  -3   9   7      381.48      298.49     13.80 o
  -2   9   7        0.48        1.21      3.52 o
  -1   9   7      222.09      202.82     13.51 o
   0   9   7      650.99      553.51     19.73 o
   1   9   7     2589.71     2430.28     58.56 o
   2   9   7      274.66      303.69     17.50 o
   3   9   7      101.61       74.19     13.88 o
   4   9   7       13.12       39.05     13.56 o
   5   9   7      428.87      424.13     54.89 o
   6   9   7       42.79       40.08     20.63 o
   7   9   7      110.91       77.05     29.33 o
   8   9   7       69.23       92.13     27.03 o
   9   9   7       26.30       30.24     20.87 o
  10   9   7      145.39      179.79     53.14 o
 -11  10   7        1.56        4.26     14.62 o
 -10  10   7      301.69      334.28     64.86 o
  -9  10   7        0.06        0.36     13.07 o
  -8  10   7      554.92      594.34     95.57 o
  -7  10   7        9.18       -9.20      9.20 o
  -6  10   7      682.48      692.84    115.30 o
  -5  10   7     1950.20     1872.63    284.47 o
  -4  10   7      411.68      404.35     34.13 o
  -3  10   7      573.54      563.08     19.98 o
  -2  10   7      455.94      447.46     17.04 o
  -1  10   7       74.26      120.93     11.75 o
   0  10   7       14.42        4.96      5.50 o
   1  10   7     1541.89     1680.15     43.33 o
   2  10   7      294.00      317.48     18.50 o
   3  10   7       63.74       65.78     16.52 o
   4  10   7       60.21       50.64     15.94 o
   5  10   7      142.25      112.47     23.99 o
   6  10   7     1436.11     1360.45    204.48 o
   7  10   7       77.08       74.65     25.13 o
   8  10   7       39.82       50.01     23.87 o
   9  10   7        2.36        5.54     21.00 o
  10  10   7      157.14      171.71     38.47 o
 -11  11   7       66.17       55.70     20.23 o
 -10  11   7        0.38       -5.53     13.60 o
  -9  11   7      381.42      407.29     86.34 o
  -8  11   7      338.70      271.11     65.01 o
  -7  11   7       23.38       24.41     15.30 o
  -6  11   7      156.99      111.80     22.04 o
  -5  11   7      111.92      120.13     21.70 o
  -4  11   7      660.27      715.59     54.70 o
  -3  11   7       68.51       39.39      8.88 o
  -2  11   7        3.55        0.02      5.26 o
  -1  11   7        6.20       -1.49      5.51 o
   0  11   7      505.12      619.02     23.82 o
   1  11   7        7.11       12.59      7.06 o
   2  11   7       94.97       62.97     11.28 o
   3  11   7      176.61      152.46     16.40 o
   4  11   7       62.16       86.02     19.38 o
   5  11   7      209.90      239.74     29.16 o
   6  11   7        8.01        1.54     16.49 o
   7  11   7       80.31       84.70     28.23 o
   8  11   7      196.58      153.97     37.68 o
   9  11   7      154.85      165.51     38.16 o
  10  11   7        3.95       12.04     23.46 o
 -10  12   7        2.01        4.43     15.43 o
  -9  12   7       38.26       44.81     19.40 o
  -8  12   7      171.98      205.91     38.73 o
  -7  12   7      735.75      834.85    155.10 o
  -6  12   7       57.15       35.49     16.05 o
  -5  12   7      319.97      275.48     30.79 o
  -4  12   7       63.81       98.03     16.52 o
  -3  12   7       15.82       17.68     10.36 o
  -2  12   7       29.40       24.17      8.22 o
  -1  12   7     1757.07     1633.70     39.28 o
   0  12   7       10.35        8.69      6.94 o
   1  12   7      380.95      378.82     21.55 o
   2  12   7       24.61       13.44      9.14 o
   3  12   7       91.06       92.08     13.86 o
   4  12   7       49.83       61.35     17.48 o
   5  12   7      324.22      318.19     34.58 o
   6  12   7      280.21      336.43     62.25 o
   7  12   7      414.72      485.25     56.76 o
   8  12   7        8.82        8.78     20.48 o
   9  12   7      187.23      222.95     59.68 o
  10  12   7      267.51      274.69     51.50 o
 -10  13   7        3.25       -0.24     16.25 o
  -9  13   7      214.58      222.58     39.03 o
  -8  13   7      107.73      133.51     26.81 o
  -7  13   7        0.05       -2.32     13.49 o
  -6  13   7        4.57       -1.82     12.61 o
  -5  13   7       18.42       -5.93     12.03 o
  -4  13   7      119.92      115.49     18.38 o
  -3  13   7     2230.35     2401.14    131.65 o
  -2  13   7      123.62      152.29     15.17 o
  -1  13   7      125.44      128.37     16.72 o
   0  13   7      192.78      174.54     18.04 o
   1  13   7     1042.59      999.10     53.16 o
   2  13   7       54.75       38.08     12.16 o
   3  13   7      361.40      351.73     52.50 o
   4  13   7        1.53        7.17     13.33 o
   5  13   7        9.53       20.75     15.64 o
   6  13   7      182.67      157.06     36.36 o
   7  13   7       70.81       68.94     28.28 o
   8  13   7      265.29      271.01     55.17 o
   9  13   7        7.59       12.36     24.32 o
 -10  14   7        0.01       -6.19     16.45 o
  -9  14   7      266.68      309.48     38.90 o
  -8  14   7      122.30       89.72     27.60 o
  -7  14   7       28.36       18.04     16.85 o
  -6  14   7       34.46       28.05     17.27 o
  -5  14   7       22.58       20.32     14.96 o
  -4  14   7      236.10      235.75     25.09 o
  -3  14   7       57.94       80.88     16.73 o
  -2  14   7        1.25        1.06      7.55 o
  -1  14   7       80.00       89.82     15.07 o
   0  14   7        2.74       15.49     10.10 o
   1  14   7       16.42       12.25     11.27 o
   2  14   7       41.75       29.55     11.62 o
   3  14   7       20.80       11.83      9.44 o
   4  14   7        0.17        5.60     14.13 o
   5  14   7      217.18      296.51     36.18 o
   6  14   7      649.50      733.52    141.23 o
   7  14   7      172.46      200.68     52.55 o
   8  14   7        2.99       12.44     23.91 o
   9  14   7        1.03        4.54     23.52 o
  -9  15   7       22.83       26.20     23.42 o
  -8  15   7       24.21       30.95     19.76 o
  -7  15   7      251.44      267.28     41.16 o
  -6  15   7       30.05       53.22     25.18 o
  -5  15   7        2.67        5.44     15.18 o
  -4  15   7        1.91       -1.32     10.90 o
  -3  15   7       77.90       69.92     16.33 o
  -2  15   7       91.56       95.92     13.77 o
  -1  15   7     1870.66     1919.62     91.08 o
   0  15   7      106.11      108.30     19.50 o
   1  15   7      206.28      190.97     24.68 o
   2  15   7      428.03      438.78     69.52 o
   3  15   7       15.39       24.08     10.52 o
   4  15   7        2.57      -13.24     13.24 o
   5  15   7      125.42      158.88     29.09 o
   6  15   7        2.29       11.45     22.09 o
   7  15   7      173.86      180.02     42.48 o
   8  15   7        4.15       21.58     26.09 o
  -9  16   7        0.70      -19.54     19.54 o
  -8  16   7        0.55       -2.43     21.73 o
  -7  16   7      455.12      585.04    118.34 o
  -6  16   7      196.17      152.15     32.82 o
  -5  16   7       46.10       46.78     19.87 o
  -4  16   7       39.76       27.38     14.67 o
  -3  16   7       16.90       19.44     13.65 o
  -2  16   7        9.59        7.16      9.94 o
  -1  16   7        9.37        1.35     11.07 o
   0  16   7      278.18      250.65     31.41 o
   1  16   7       68.19       66.29     19.35 o
   2  16   7       34.14       30.87     13.27 o
   3  16   7      494.94      529.47     52.29 o
   4  16   7       25.02       27.50     20.18 o
   5  16   7      501.34      543.69     50.62 o
   6  16   7      166.26      235.93     46.68 o
   7  16   7      321.38      348.59     56.66 o
   8  16   7        2.57      -15.53     23.45 o
  -8  17   7      124.91      163.08     41.15 o
  -7  17   7        2.56        0.46     23.29 o
  -6  17   7        4.44        2.93     23.31 o
  -5  17   7      157.60      152.64     39.17 o
  -4  17   7      349.82      352.84     40.50 o
  -3  17   7      164.55      194.20     31.10 o
  -2  17   7      910.75      988.42     36.83 o
  -1  17   7      221.55      198.81     23.71 o
   0  17   7       42.82       16.00     13.93 o
   1  17   7       22.35        8.30     12.69 o
   2  17   7       17.17       16.88     13.99 o
   3  17   7       30.68       17.29     21.36 o
   4  17   7       56.60       76.98     29.84 o
   5  17   7       58.81       58.17     24.59 o
   6  17   7        8.46       -9.24     23.25 o
   7  17   7      349.99      420.28     87.03 o
  -7  18   7      113.18      136.98     40.86 o
  -6  18   7        5.28        2.31     25.31 o
  -5  18   7       74.14       56.90     32.34 o
  -4  18   7      168.85      235.94     35.59 o
  -3  18   7       64.54      105.70     31.40 o
  -2  18   7      119.99      117.47     19.29 o
  -1  18   7        7.69       -2.66     11.56 o
   0  18   7      338.83      312.16     36.20 o
   1  18   7       12.73       21.48     15.39 o
   2  18   7        1.39       -2.72     11.03 o
   3  18   7      113.17       83.78     38.69 o
   4  18   7      863.33      935.62     71.98 o
   5  18   7       52.12       41.33     27.84 o
   6  18   7       35.65       36.16     39.87 o
   7  18   7        1.06       13.77     27.99 o
  -7  19   7      234.65      277.65     53.57 o
  -6  19   7       83.76       93.07     48.30 o
  -5  19   7       37.35       -8.77     37.00 o
  -4  19   7      213.21      261.33     49.44 o
  -3  19   7      229.14      301.71     47.34 o
  -2  19   7      240.83      262.98     53.44 o
  -1  19   7      315.11      271.82     33.16 o
   0  19   7       88.66       75.69     21.53 o
   1  19   7       61.94       43.05     18.74 o
   2  19   7      402.90      313.61     43.58 o
   3  19   7      274.28      279.25     60.52 o
   4  19   7       11.98        0.76     32.11 o
   5  19   7        7.24       14.57     26.57 o
   6  19   7      339.02      239.63     70.63 o
  -6  20   7        0.49        0.08     38.60 o
  -5  20   7      377.40      414.19     92.63 o
  -4  20   7        0.32       -1.13     22.87 o
  -3  20   7       45.49       37.09     30.93 o
  -2  20   7      210.38      232.47     53.35 o
  -1  20   7        9.21       -3.45     12.66 o
   0  20   7      219.33      205.39     31.00 o
   1  20   7       25.47       19.71     16.08 o
   2  20   7        0.02       -4.59     12.41 o
   3  20   7       62.04       37.93     33.13 o
   4  20   7        0.49        0.25     31.78 o
   5  20   7        4.83       18.29     36.58 o
  -4  21   7        2.70       -1.94     27.82 o
  -3  21   7      304.73      373.82     68.95 o
  -2  21   7      105.99       84.54     37.00 o
  -1  21   7       14.43       22.62     15.78 o
   0  21   7      164.14      152.28     28.12 o
   1  21   7       31.26       33.51     18.30 o
   2  21   7        5.41        0.53     13.09 o
   3  21   7      456.50      512.31     78.56 o
   4  21   7        1.27      -19.81     27.31 o
  -3  22   7      146.64      154.50     49.90 o
  -2  22   7      259.01      272.00     59.17 o
  -1  22   7       32.72       32.06     17.26 o
   0  22   7        8.65       13.31     16.38 o
   1  22   7       20.54        7.56     15.05 o
   2  22   7        8.33       -0.80     12.97 o
 -12   0   8       54.72       31.69     45.68 o
 -10   0   8       15.38        5.39     31.95 o
  -8   0   8      167.63      155.60     52.34 o
  -6   0   8      223.02      190.91     45.26 o
  -4   0   8     1856.94     1911.77    117.48 o
  -2   0   8      579.00      617.79     21.95 o
   0   0   8     8110.23     8138.08    154.71 o
   2   0   8      938.89     1093.62     99.88 o
   4   0   8        0.37       -4.82      8.39 o
   6   0   8       72.63       54.74     18.84 o
   8   0   8      884.10      804.95     76.37 o
  10   0   8       71.49      103.67     41.98 o
 -12   1   8        0.15       -5.65     24.42 o
 -11   1   8       40.61       22.89     27.53 o
 -10   1   8       24.96       20.12     24.13 o
  -9   1   8       18.13       13.32     21.36 o
  -8   1   8      387.22      285.63     47.34 o
  -7   1   8      363.12      472.95     77.92 o
  -6   1   8      707.69      763.42     52.98 o
  -5   1   8     1165.34     1142.93     55.61 o
  -4   1   8      545.05      683.34     26.47 o
  -3   1   8     3673.53     3857.82     87.52 o
  -2   1   8      726.03      784.60     17.51 o
  -1   1   8      598.11      697.11     13.85 o
   0   1   8      964.73      843.64     20.68 o
   1   1   8     3806.93     3755.19    110.94 o
   2   1   8     5618.74     5839.39    121.95 o
   3   1   8     2765.73     2957.85     67.69 o
   4   1   8      330.10      387.62     24.62 o
   5   1   8        1.48       -1.14      7.20 o
   6   1   8       52.19       41.59     12.25 o
   7   1   8       10.33       10.47     13.68 o
   8   1   8      618.32      682.64     50.19 o
   9   1   8        0.50       14.17     18.06 o
  10   1   8      444.87      392.18     49.79 o
  11   1   8        2.74        6.23     20.50 o
 -12   2   8        0.92      -15.43     26.13 o
 -11   2   8        4.81       -5.54     21.07 o
 -10   2   8      239.84      227.72     48.75 o
  -9   2   8      725.54      782.43     91.79 o
  -8   2   8       16.67       14.72      7.47 o
  -7   2   8      145.10      163.06     19.93 o
  -6   2   8      208.98      208.58     21.58 o
  -5   2   8        0.01        0.18      3.74 o
  -4   2   8      186.78      162.58      9.86 o
  -3   2   8       21.17       12.79      4.40 o
  -2   2   8        4.02        1.85      2.72 o
  -1   2   8      246.28      249.02      6.61 o
   0   2   8     1266.01     1201.32     22.08 o
   1   2   8     1996.71     2257.03     72.88 o
   2   2   8     8449.03     8420.88    266.64 o
   3   2   8        3.97        9.06      6.90 o
   4   2   8     2771.93     2943.05    104.38 o
   5   2   8      118.74      120.16     18.59 o
   6   2   8        3.76        6.13      9.07 o
   7   2   8      217.99      193.99     30.78 o
   8   2   8      620.82      553.59     46.68 o
   9   2   8        8.73        3.27     18.10 o
  10   2   8        5.54        0.47     19.24 o
  11   2   8       52.64       65.91     28.48 o
 -12   3   8       21.32       53.10     48.89 o
 -11   3   8      390.01      405.94     68.50 o
 -10   3   8        0.64       -0.84      8.03 o
  -9   3   8       10.13       18.90      9.25 o
  -8   3   8      137.60      166.65     22.52 o
  -7   3   8      570.25      508.33     42.62 o
  -6   3   8     1112.42     1125.05     68.17 o
  -5   3   8      463.91      506.66     24.70 o
  -4   3   8      422.52      350.74     17.83 o
  -3   3   8     2939.85     3307.10     80.73 o
  -2   3   8        3.89        3.74      2.75 o
  -1   3   8       27.25       16.53      2.89 o
   0   3   8      787.48      891.17     18.75 o
   1   3   8     3492.31     3766.07    117.72 o
   2   3   8      217.45      185.76     14.23 o
   3   3   8      293.67      323.05     30.39 o
   4   3   8      126.30      152.29     17.44 o
   5   3   8       55.27       53.16     12.29 o
   6   3   8       11.03        7.09      9.61 o
   7   3   8      767.55      682.87     47.53 o
   8   3   8       31.57       46.66     21.54 o
   9   3   8        3.20       -2.68     16.71 o
  10   3   8       98.51      110.84     31.13 o
  11   3   8       32.06       40.48     29.59 o
 -12   4   8       44.93       36.41     43.41 o
 -11   4   8       12.60       16.61     14.71 o
 -10   4   8       17.72       18.55     11.26 o
  -9   4   8      503.92      518.18     65.90 o
  -8   4   8       20.23       18.70      6.52 o
  -7   4   8      403.79      413.71     25.98 o
  -6   4   8      114.10      144.33     12.17 o
  -5   4   8        1.51       -0.74      3.99 o
  -4   4   8       67.88       72.86      7.67 o
  -3   4   8     1197.86     1339.83     35.37 o
  -2   4   8     2887.19     3075.50     53.32 o
  -1   4   8      295.15      330.89      9.64 o
   0   4   8       54.03       63.76      7.13 o
   1   4   8     2364.29     2492.13     88.74 o
   2   4   8      239.08      203.04     15.22 o
   3   4   8       21.54       11.87      5.86 o
   4   4   8      622.05      802.40     42.05 o
   5   4   8      293.14      319.46     25.62 o
   6   4   8      139.73       99.72     18.54 o
   7   4   8     1458.35     1373.83    150.88 o
   8   4   8       10.96        9.53     16.27 o
   9   4   8       22.91       17.26     18.84 o
  10   4   8        2.33      -13.64     17.86 o
  11   4   8       24.45       22.14     23.62 o
 -12   5   8        0.02        3.47     29.46 o
 -11   5   8      131.14      151.03     45.01 o
 -10   5   8      229.33      249.88     34.70 o
  -9   5   8        0.42       -2.11      6.50 o
  -8   5   8       73.01       69.91      9.62 o
  -7   5   8      674.05      699.21     44.88 o
  -6   5   8      818.11      791.43     49.93 o
  -5   5   8      167.66      182.29     13.18 o
  -4   5   8     1798.34     1805.96     72.56 o
  -3   5   8      101.37      100.31      8.38 o
  -2   5   8      591.74      656.94     14.36 o
  -1   5   8       14.79       12.41      3.40 o
   0   5   8       78.12       95.78      6.99 o
   1   5   8     1554.66     1588.80     47.95 o
   2   5   8      283.50      330.32     14.98 o
   3   5   8     3403.24     4120.57    175.35 o
   4   5   8     1719.90     1859.64     85.97 o
   5   5   8      493.12      416.26     26.99 o
   6   5   8      225.69      215.49     50.95 o
   7   5   8       22.44        9.45     15.48 o
   8   5   8      598.61      560.89     49.24 o
   9   5   8        3.94       10.61     17.93 o
  10   5   8       56.17       75.25     27.56 o
  11   5   8        1.35       -8.12     19.45 o
 -12   6   8        0.42        3.19     17.31 o
 -11   6   8       43.39       24.89     23.77 o
 -10   6   8        1.82        1.36      8.18 o
  -9   6   8      169.90      175.59     16.23 o
  -8   6   8      329.94      333.71     35.28 o
  -7   6   8      306.85      359.75     26.13 o
  -6   6   8     2167.52     2169.42    122.57 o
  -5   6   8      973.71      976.95     52.75 o
  -4   6   8      783.55      794.43     32.03 o
  -3   6   8      460.01      567.70     16.75 o
  -2   6   8      745.04      820.93     19.50 o
  -1   6   8        8.40       -1.87      3.12 o
   0   6   8      322.62      397.40     15.40 o
   1   6   8        0.62        1.63      4.16 o
   2   6   8        0.21        6.91      4.72 o
   3   6   8      166.09      238.49     18.11 o
   4   6   8        0.39       -0.49      5.48 o
   5   6   8      166.60      165.61     21.18 o
   6   6   8      256.44      276.84     44.21 o
   7   6   8       46.31       37.23     19.38 o
   8   6   8      304.37      245.44     37.79 o
   9   6   8       17.55       18.72     18.28 o
  10   6   8        0.39       -6.81     18.03 o
  11   6   8       47.95       46.54     26.79 o
 -12   7   8       85.50      117.85     30.49 o
 -11   7   8        1.33        0.18     11.20 o
 -10   7   8       10.17        2.02     11.46 o
  -9   7   8      218.03      243.87     30.56 o
  -8   7   8       92.13      102.96     14.44 o
  -7   7   8     2045.08     2142.24    145.44 o
  -6   7   8     1710.18     1727.61    119.37 o
  -5   7   8      176.83      168.28     14.31 o
  -4   7   8      120.05      146.74     11.52 o
  -3   7   8      433.89      475.11     16.45 o
  -2   7   8     8112.30     8889.91    228.76 o
  -1   7   8       16.83       18.09      4.68 o
   0   7   8      108.49      108.85     10.10 o
   1   7   8      547.25      589.29     19.70 o
   2   7   8       36.12       40.06      7.17 o
   3   7   8     1849.24     2187.94     71.40 o
   4   7   8     4939.85     5477.94    304.56 o
   5   7   8      580.92      488.97     36.87 o
   6   7   8       26.42       47.68     19.36 o
   7   7   8      106.49       98.40     26.42 o
   8   7   8        1.45       -3.24     15.51 o
   9   7   8       99.27      111.97     30.88 o
  10   7   8      114.01      126.22     32.85 o
  11   7   8        0.22       -5.76     20.33 o
 -11   8   8        5.96        4.52     11.71 o
 -10   8   8      866.19      928.33    140.32 o
  -9   8   8        4.72       -0.54     11.24 o
  -8   8   8       17.00        4.21     11.54 o
  -7   8   8       62.63       62.46     12.71 o
  -6   8   8       71.46       95.93     14.00 o
  -5   8   8        8.94        4.33      6.91 o
  -4   8   8      642.90      712.98     24.43 o
  -3   8   8       82.91       53.48      8.09 o
  -2   8   8      225.47      186.14      8.98 o
  -1   8   8      461.51      586.38     18.81 o
   0   8   8       51.30       96.05      9.87 o
   1   8   8      177.01      187.07     14.11 o
   2   8   8      612.01      571.01     20.77 o
   3   8   8      290.67      292.93     23.95 o
   4   8   8       32.69       38.72     13.13 o
   5   8   8       20.31       11.49     10.85 o
   6   8   8      209.89      189.40     33.09 o
   7   8   8        3.89       10.40     17.29 o
   8   8   8       33.77       25.02     20.69 o
   9   8   8      112.83      118.27     32.10 o
  10   8   8       84.65       61.69     27.88 o
  11   8   8      130.78      160.66     38.18 o
 -11   9   8        4.25        1.68     13.18 o
 -10   9   8       51.61       59.32     18.05 o
  -9   9   8       17.96       23.62     14.93 o
  -8   9   8       11.82        1.56     11.72 o
  -7   9   8        0.02       -6.11     10.23 o
  -6   9   8      347.19      378.94     49.32 o
  -5   9   8       76.38       64.72     13.63 o
  -4   9   8        3.67       10.56      7.36 o
  -3   9   8      145.40      135.13     10.38 o
  -2   9   8      332.30      273.23     11.15 o
  -1   9   8      267.18      288.53     15.72 o
   0   9   8      258.15      276.87     16.32 o
   1   9   8      852.13      808.64     26.48 o
   2   9   8      119.88       87.35     10.91 o
   3   9   8     3683.36     3875.26    146.71 o
   4   9   8     1220.44     1200.82    105.94 o
   5   9   8      582.55      612.03     37.95 o
   6   9   8      148.58      137.01     30.03 o
   7   9   8        5.25       -0.54     16.54 o
   8   9   8       34.05       21.23     18.80 o
   9   9   8       15.54       24.87     20.79 o
  10   9   8        2.56        1.78     21.03 o
 -11  10   8      208.88      247.85     33.45 o
 -10  10   8        7.66      -10.51     12.60 o
  -9  10   8      806.93      912.53    195.22 o
  -8  10   8     1692.18     1857.27    333.64 o
  -7  10   8        5.82       -4.65     11.45 o
  -6  10   8      189.55      186.28     31.19 o
  -5  10   8       67.55       49.94     15.80 o
  -4  10   8     1292.02     1305.73     86.01 o
  -3  10   8        8.71        7.30      5.96 o
  -2  10   8       11.45       18.07      5.50 o
  -1  10   8      456.85      451.73     18.77 o
   0  10   8        8.53       21.93      7.03 o
   1  10   8     1469.26     1567.41     36.51 o
   2  10   8     1005.48      848.49     42.24 o
   3  10   8        3.21       11.28     11.33 o
   4  10   8      118.73      102.97     20.06 o
   5  10   8      352.41      395.40     36.00 o
   6  10   8      610.41      732.32     54.51 o
   7  10   8       14.18       12.09     19.01 o
   8  10   8      157.73      174.48     40.25 o
   9  10   8        9.17      -10.82     18.89 o
  10  10   8      456.32      487.62     74.17 o
 -11  11   8       11.54        6.73     15.69 o
 -10  11   8        1.32       -1.14     14.11 o
  -9  11   8        0.24       -5.48     13.59 o
  -8  11   8       28.91       42.22     18.55 o
  -7  11   8      132.55      120.92     22.99 o
  -6  11   8        2.08        2.19     11.73 o
  -5  11   8       58.17       76.68     18.22 o
  -4  11   8     1174.09     1324.00    115.08 o
  -3  11   8      436.52      453.91     20.36 o
  -2  11   8        1.80       -0.54      5.16 o
  -1  11   8      209.49      190.45     15.33 o
   0  11   8      281.61      294.37     18.26 o
   1  11   8       32.70       52.41      9.84 o
   2  11   8     1306.18     1265.91     87.55 o
   3  11   8       84.22       61.94     12.09 o
   4  11   8       18.32       24.49     14.36 o
   5  11   8        7.14       22.29     14.84 o
   6  11   8       18.63       11.02     17.92 o
   7  11   8       48.90       63.67     26.61 o
   8  11   8       37.69       35.37     22.27 o
   9  11   8      103.60       95.85     32.35 o
  10  11   8      191.63      232.64     46.36 o
 -10  12   8      199.74      198.59     33.54 o
  -9  12   8       61.46       71.85     21.52 o
  -8  12   8      208.24      250.75     31.75 o
  -7  12   8      137.23      141.69     25.58 o
  -6  12   8       84.60       95.34     21.38 o
  -5  12   8       21.84       25.36     14.91 o
  -4  12   8        1.25        1.51      9.00 o
  -3  12   8      224.14      297.73     25.54 o
  -2  12   8      424.06      377.60     20.01 o
  -1  12   8        0.04        4.03      7.17 o
   0  12   8        3.87        3.44      6.74 o
   1  12   8       23.21       14.60      8.21 o
   2  12   8        2.24       -1.81      7.63 o
   3  12   8       14.57        4.40      8.05 o
   4  12   8      150.38      198.36     27.25 o
   5  12   8       33.69       28.20     17.34 o
   6  12   8      103.60      119.87     31.52 o
   7  12   8       54.99       64.32     27.13 o
   8  12   8      359.25      337.65     68.48 o
   9  12   8       40.61       45.74     28.39 o
 -10  13   8        3.12       -6.70     15.30 o
  -9  13   8      545.66      626.06     97.56 o
  -8  13   8       46.87       52.37     19.89 o
  -7  13   8      322.26      348.28     71.38 o
  -6  13   8      249.61      286.38     33.25 o
  -5  13   8      227.50      183.77     27.47 o
  -4  13   8       82.18      124.55     18.82 o
  -3  13   8        7.36       17.88     11.38 o
  -2  13   8      922.51      884.46     28.72 o
  -1  13   8        1.55        7.93      8.58 o
   0  13   8      483.03      530.63     26.15 o
   1  13   8      248.72      249.76     21.79 o
   2  13   8      777.67      746.10     58.61 o
   3  13   8        0.15       -2.19      7.39 o
   4  13   8      229.75      264.02     32.42 o
   5  13   8      110.81      113.85     24.12 o
   6  13   8        0.44      -12.71     18.25 o
   7  13   8      172.13      249.49     45.49 o
   8  13   8       32.16       32.50     25.85 o
   9  13   8        2.82       -0.06     24.17 o
 -10  14   8        1.60       -9.59     16.26 o
  -9  14   8       15.85        0.33     16.68 o
  -8  14   8       20.01       21.70     17.67 o
  -7  14   8       10.74        4.96     15.26 o
  -6  14   8        1.43       -1.99     13.60 o
  -5  14   8      112.26      127.35     24.72 o
  -4  14   8       26.19       29.30     13.69 o
  -3  14   8      236.12      300.56     27.63 o
  -2  14   8      234.76      196.76     17.71 o
  -1  14   8      369.51      432.33     26.49 o
   0  14   8        1.18       -5.58      9.12 o
   1  14   8      333.43      354.59     31.43 o
   2  14   8      398.01      346.90     36.51 o
   3  14   8       21.35       36.99     11.23 o
   4  14   8      227.88      227.05     31.74 o
   5  14   8       57.62       75.68     22.31 o
   6  14   8      688.28      854.73    119.48 o
   7  14   8       40.02        3.89     22.50 o
   8  14   8        7.20       -5.37     21.74 o
   9  14   8       92.82      112.82     37.96 o
  -9  15   8      142.27      158.20     31.22 o
  -8  15   8       32.88       37.93     21.16 o
  -7  15   8        0.44        1.71     15.59 o
  -6  15   8       40.40       39.72     19.23 o
  -5  15   8      193.91      184.72     29.60 o
  -4  15   8        0.02       -8.22     10.53 o
  -3  15   8       31.16       18.79     12.83 o
  -2  15   8       97.29      103.24     14.27 o
  -1  15   8        0.74        4.59     10.58 o
   0  15   8      970.70      948.81     43.96 o
   1  15   8      165.18      155.78     22.70 o
   2  15   8      206.69      219.74     26.07 o
   3  15   8       52.26       51.50     12.85 o
   4  15   8        7.90       10.45     16.12 o
   5  15   8       74.55       66.25     23.21 o
   6  15   8      268.32      301.33     50.85 o
   7  15   8       91.40      123.44     56.14 o
   8  15   8      164.90      185.45     65.87 o
  -9  16   8      191.03      236.29     59.25 o
  -8  16   8       44.54       55.34     27.66 o
  -7  16   8        0.61        1.82     16.08 o
  -6  16   8       82.12       54.39     25.79 o
  -5  16   8      201.35      248.91     34.26 o
  -4  16   8       30.79       18.72     14.17 o
  -3  16   8       23.42        7.50     12.46 o
  -2  16   8      471.25      437.31     24.30 o
  -1  16   8      155.53      137.05     21.53 o
   0  16   8      537.03      466.09     41.55 o
   1  16   8      428.32      464.69     37.39 o
   2  16   8       84.45       91.16     18.91 o
   3  16   8      115.61      133.22     39.40 o
   4  16   8      695.06      839.30     53.42 o
   5  16   8       31.65       26.66     21.22 o
   6  16   8       12.66        4.74     24.26 o
   7  16   8      252.49      275.22     51.89 o
   8  16   8        7.73       25.73     29.06 o
  -8  17   8        0.38      -15.23     22.58 o
  -7  17   8        2.76      -12.54     20.20 o
  -6  17   8      188.31      224.28     45.10 o
  -5  17   8      152.64      184.39     42.03 o
  -4  17   8       76.92       90.40     20.37 o
  -3  17   8       27.86       30.54     14.76 o
  -2  17   8       80.86       67.66     13.95 o
  -1  17   8       21.33       21.17     14.21 o
   0  17   8       18.11       19.77     14.63 o
   1  17   8        0.13        1.52     11.92 o
   2  17   8       19.03        6.33     12.19 o
   3  17   8       10.84       18.46     21.44 o
   4  17   8      222.63      230.70     42.75 o
   5  17   8      231.20      270.91     46.37 o
   6  17   8      153.87      171.96     48.85 o
   7  17   8      212.89      250.70     52.33 o
  -7  18   8       12.07       18.44     28.30 o
  -6  18   8       75.44       92.14     36.31 o
  -5  18   8       53.04       66.85     32.33 o
  -4  18   8      478.78      653.04     57.33 o
  -3  18   8       46.03       75.66     28.87 o
  -2  18   8       69.47       89.96     28.83 o
  -1  18   8       41.32       40.26     18.50 o
   0  18   8        0.00       -6.54     12.15 o
   1  18   8       81.21       63.65     30.51 o
   2  18   8      413.29      337.43     48.55 o
   3  18   8       85.63      103.76     41.47 o
   4  18   8      232.51      269.54     53.40 o
   5  18   8      233.55      229.40     44.57 o
   6  18   8       73.66      111.35     51.25 o
  -7  19   8       51.62       67.94     53.10 o
  -6  19   8       27.35       49.17     33.65 o
  -5  19   8      160.65      152.14     61.87 o
  -4  19   8       18.07       10.05     23.77 o
  -3  19   8      215.93      197.41     40.58 o
  -2  19   8      137.34       91.28     35.65 o
  -1  19   8        0.28        9.18     13.58 o
   0  19   8       54.73       80.31     22.23 o
   1  19   8      239.89      233.09     32.93 o
   2  19   8       19.33       13.75     14.32 o
   3  19   8       70.92       66.08     38.44 o
   4  19   8       55.30       68.53     41.72 o
   5  19   8      304.82      377.23     56.97 o
   6  19   8      104.13       91.62     49.14 o
  -6  20   8      135.11      147.34     63.13 o
  -5  20   8       91.62      129.05     61.87 o
  -4  20   8      896.34     1081.05     78.46 o
  -3  20   8       23.99       -5.65     22.51 o
  -2  20   8      183.06      168.16     45.43 o
  -1  20   8      175.39      180.12     28.64 o
   0  20   8       71.47       56.16     19.91 o
   1  20   8       48.84       45.06     19.08 o
   2  20   8        2.21       -5.89     11.85 o
   3  20   8        3.30        7.08     27.65 o
   4  20   8     1178.40     1506.23    118.51 o
   5  20   8       27.45       25.46     38.86 o
  -4  21   8       34.92       -6.74     28.24 o
  -3  21   8       90.27      110.92     42.90 o
  -2  21   8        1.25       -5.56     22.42 o
  -1  21   8        3.84        1.81     13.45 o
   0  21   8        2.02       11.26     15.22 o
   1  21   8      191.70      156.01     29.65 o
   2  21   8      552.50      481.67    140.17 o
   3  21   8        0.19       -8.01     25.20 o
  -2  22   8        5.15        1.18     25.54 o
  -1  22   8       50.82       38.13     17.74 o
   0  22   8       32.95       24.49     17.82 o
   1  22   8       23.24       15.92     16.40 o
   2  22   8      123.69       88.15     38.65 o
 -11   0   9       90.48       62.20     45.60 o
  -9   0   9        2.35        3.12     28.49 o
  -7   0   9     1375.74     1289.71    204.27 o
  -5   0   9      857.65      972.84    101.77 o
  -3   0   9      720.00      845.23     50.28 o
  -1   0   9     1025.67     1188.87     21.18 o
   1   0   9        9.19       34.28     12.07 o
   3   0   9     3199.68     3258.50    189.19 o
   5   0   9      553.36      493.38     39.08 o
   7   0   9       29.16       30.18     26.05 o
   9   0   9       17.49       38.35     32.03 o
  11   0   9      106.81       66.76     41.39 o
 -12   1   9       65.76       57.94     35.14 o
 -11   1   9        1.29       -1.07     22.02 o
 -10   1   9       40.32       13.60     24.71 o
  -9   1   9      128.01      105.50     34.36 o
  -8   1   9      924.22      869.89     65.64 o
  -7   1   9      362.60      403.38     29.40 o
  -6   1   9     1009.67      999.82     59.99 o
  -5   1   9       69.63       67.44      7.23 o
  -4   1   9     1423.14     1401.61     66.49 o
  -3   1   9     1022.34     1038.39     29.34 o
  -2   1   9     2965.41     3043.34     45.84 o
  -1   1   9      210.83      251.37      7.69 o
   0   1   9     3025.54     2935.36     57.30 o
   1   1   9      530.13      536.45     22.98 o
   2   1   9      659.50      613.22     25.93 o
   3   1   9      410.39      408.69     23.49 o
   4   1   9       64.72       44.76     11.19 o
   5   1   9       48.07       61.38     13.34 o
   6   1   9      414.34      428.62     29.98 o
   7   1   9      115.66      111.53     40.84 o
   8   1   9      254.83      261.17     43.37 o
   9   1   9       24.04       20.87     20.64 o
  10   1   9      311.72      302.47     45.38 o
  11   1   9      189.54      189.50     39.38 o
 -12   2   9      191.79      206.58     54.06 o
 -11   2   9      136.43      103.78     39.41 o
 -10   2   9        0.02       -0.94     21.53 o
  -9   2   9        0.39        2.64      6.96 o
  -8   2   9      743.75      731.42     75.35 o
  -7   2   9        0.72       -2.13      6.03 o
  -6   2   9     1051.19     1005.85     54.11 o
  -5   2   9      140.58      116.58      9.73 o
  -4   2   9     3041.87     3115.45     94.44 o
  -3   2   9      489.91      442.69     14.92 o
  -2   2   9      108.62      110.80      7.07 o
  -1   2   9      114.28      131.98      6.47 o
   0   2   9      211.05      174.38     10.89 o
   1   2   9       19.88        4.38      4.04 o
   2   2   9     7966.50     8179.02    243.49 o
   3   2   9      107.74      133.96     14.80 o
   4   2   9       73.10      115.99     15.97 o
   5   2   9      678.23      662.26     31.42 o
   6   2   9      153.32      165.56     28.25 o
   7   2   9       68.64       60.03     21.75 o
   8   2   9     1092.61     1147.28     78.22 o
   9   2   9      213.58      203.41     37.48 o
  10   2   9      553.24      607.75     61.74 o
  11   2   9       56.71       43.03     26.80 o
 -12   3   9      176.95      196.47     77.55 o
 -11   3   9       77.77       77.34     18.14 o
 -10   3   9      133.82      159.46     16.57 o
  -9   3   9        1.74        6.91      7.90 o
  -8   3   9     1594.09     1593.16    187.72 o
  -7   3   9       36.03       34.34      7.03 o
  -6   3   9      576.91      803.97     27.56 o
  -5   3   9      217.04      220.50     12.28 o
  -4   3   9        9.13       20.12      5.46 o
  -3   3   9      479.15      601.28     17.57 o
  -2   3   9       88.24       74.06      6.66 o
  -1   3   9     1741.06     1868.57     49.38 o
   0   3   9      202.25      201.38     11.59 o
   1   3   9     2286.57     1919.11     60.30 o
   2   3   9     1990.56     2031.14     61.86 o
   3   3   9      570.78      701.40     36.21 o
   4   3   9     4342.92     4375.11    193.86 o
   5   3   9       24.78       34.77     11.33 o
   6   3   9       11.55       19.35     15.60 o
   7   3   9       13.34       -5.31     13.71 o
   8   3   9      306.64      288.26     40.79 o
   9   3   9        2.22        8.63     18.86 o
  10   3   9       15.67      -16.91     18.24 o
  11   3   9       28.95       37.29     25.81 o
 -12   4   9       37.91       57.91     49.22 o
 -11   4   9       31.64       36.45     16.53 o
 -10   4   9       11.03       14.67     10.22 o
  -9   4   9        3.49        3.75      8.69 o
  -8   4   9       46.62       37.36      7.85 o
  -7   4   9      273.75      277.59     14.68 o
  -6   4   9     1682.46     1721.22     99.52 o
  -5   4   9       25.80       27.78      6.10 o
  -4   4   9      132.78      162.96     11.97 o
  -3   4   9       22.93       26.70      5.16 o
  -2   4   9      704.85      706.99     11.88 o
  -1   4   9        0.01       -2.39      2.39 o
   0   4   9      123.31      143.99     10.25 o
   1   4   9      542.25      583.62     18.58 o
   2   4   9        1.36       -1.88      4.64 o
   3   4   9        2.60       -3.00      5.17 o
   4   4   9       39.20       31.03     10.28 o
   5   4   9      806.28      731.74     35.78 o
   6   4   9      341.52      286.39     59.00 o
   7   4   9      392.03      447.63     62.63 o
   8   4   9      180.88      191.04     34.39 o
   9   4   9       35.50       31.11     21.47 o
  10   4   9        5.11        3.49     17.96 o
  11   4   9       37.99       34.24     25.76 o
 -12   5   9       76.67       95.55     24.94 o
 -11   5   9      163.63      216.15     32.05 o
 -10   5   9      182.81      182.14     27.03 o
  -9   5   9      156.66      146.97     14.73 o
  -8   5   9        0.09       -2.72      6.14 o
  -7   5   9      453.02      446.11     36.96 o
  -6   5   9     3612.78     3583.00    173.76 o
  -5   5   9     2183.31     2156.84    106.67 o
  -4   5   9      233.67      247.53     14.50 o
  -3   5   9       78.21      105.72      9.53 o
  -2   5   9     1633.10     1874.88     41.83 o
  -1   5   9     1940.85     2097.28     37.52 o
   0   5   9     1413.28     1527.14     28.17 o
   1   5   9     1258.54     1287.67     44.83 o
   2   5   9        6.20        0.77      4.26 o
   3   5   9     1215.62     1206.60     36.80 o
   4   5   9       85.96       67.70     11.39 o
   5   5   9        0.04        8.53     10.22 o
   6   5   9       34.76       20.60     16.44 o
   7   5   9       32.75       41.18     19.18 o
   8   5   9       21.15       10.36     18.31 o
   9   5   9        2.85        3.45     18.05 o
  10   5   9       28.91       13.99     21.45 o
  11   5   9      401.31      406.35     54.69 o
 -12   6   9       44.18       49.48     22.79 o
 -11   6   9       90.11      126.10     28.74 o
 -10   6   9      191.46      222.88     18.09 o
  -9   6   9      102.74      137.95     15.06 o
  -8   6   9       67.37       58.95     10.33 o
  -7   6   9      219.08      216.59     16.08 o
  -6   6   9      221.17      277.11     16.93 o
  -5   6   9     2514.63     2414.01     95.56 o
  -4   6   9      473.34      530.82     16.97 o
  -2   6   9       18.63       11.23      4.23 o
  -1   6   9      477.03      426.58     12.52 o
   0   6   9      212.26      286.78     14.51 o
   1   6   9     1027.98      989.30     28.50 o
   2   6   9      953.58     1091.49     31.55 o
   3   6   9     1680.76     1891.34     82.59 o
   4   6   9      841.17      914.50     61.01 o
   5   6   9      366.56      359.30     28.88 o
   6   6   9     1278.02     1206.32    113.54 o
   7   6   9        0.64       -2.38     14.06 o
   8   6   9      215.79      191.38     41.72 o
   9   6   9      337.58      323.18     71.22 o
  10   6   9      100.63      126.70     33.76 o
  11   6   9       14.06       11.23     23.02 o
 -12   7   9       74.98      105.78     29.44 o
 -11   7   9       15.42        6.82     12.32 o
 -10   7   9       20.55        6.51     11.33 o
  -9   7   9       18.45       19.88     10.26 o
  -8   7   9      127.53      131.39     17.59 o
  -7   7   9      164.24      149.35     16.31 o
  -6   7   9      409.60      414.55     28.58 o
  -5   7   9        0.56       -1.92      6.09 o
  -4   7   9      201.34      262.96     14.55 o
  -3   7   9       60.76       46.14      7.43 o
  -2   7   9      894.76      952.83     21.91 o
  -1   7   9       16.19       12.30      4.34 o
   0   7   9        2.62        1.23      4.36 o
   1   7   9       44.29       34.29      7.07 o
   2   7   9      178.49      211.48     15.13 o
   3   7   9       23.24       10.02      7.51 o
   4   7   9       74.43       62.30     14.97 o
   5   7   9       15.66       32.46     12.68 o
   6   7   9      305.31      263.54     37.47 o
   7   7   9      524.00      478.98     52.13 o
   8   7   9      143.68      116.80     29.74 o
   9   7   9       34.43       20.93     21.68 o
  10   7   9        0.28       -8.12     19.38 o
  11   7   9        2.80        9.01     22.74 o
 -11   8   9        0.10       -0.90     11.42 o
 -10   8   9       25.68       29.52     14.59 o
  -9   8   9        1.96       -6.43     10.74 o
  -8   8   9       12.85        5.01     11.91 o
  -7   8   9        3.43        4.66      8.37 o
  -6   8   9      679.07      671.17     53.83 o
  -5   8   9      138.98      131.02     15.58 o
  -4   8   9     2270.01     2528.21    100.10 o
  -3   8   9      594.47      603.76     22.68 o
  -2   8   9        5.33        3.22      3.27 o
  -1   8   9      116.12      110.57     10.52 o
   0   8   9        4.48       -0.27      4.79 o
   1   8   9       29.15       42.58      8.03 o
   2   8   9       24.14       17.70      6.63 o
   3   8   9      199.51      219.52     21.98 o
   4   8   9     3255.49     3200.12    196.62 o
   5   8   9      197.87      154.69     22.44 o
   6   8   9      244.36      247.52     37.83 o
   7   8   9      295.93      245.81     38.75 o
   8   8   9      555.35      519.83     51.48 o
   9   8   9       73.54       88.41     29.53 o
  10   8   9        1.99       -4.18     20.13 o
 -11   9   9       26.52       26.86     15.60 o
 -10   9   9      134.85      138.46     23.09 o
  -9   9   9        4.34       -1.76     12.64 o
  -8   9   9      253.82      275.74     40.58 o
  -7   9   9      197.30      194.85     25.16 o
  -6   9   9     1890.45     1843.01    241.08 o
  -5   9   9      399.26      441.14     39.16 o
  -4   9   9        0.01       -1.87      6.56 o
  -3   9   9       55.62       80.90      8.40 o
  -2   9   9       29.76       26.00      5.00 o
  -1   9   9      718.15      645.83     21.14 o
   0   9   9      792.32      811.40     24.42 o
   1   9   9       81.24       62.29      9.74 o
   2   9   9       63.73       49.28      9.20 o
   3   9   9     1308.67     1263.62     64.26 o
   4   9   9     1993.39     1937.35    100.50 o
   5   9   9       18.24       22.23     13.14 o
   6   9   9        9.30        9.29     17.38 o
   7   9   9       86.78       83.05     26.95 o
   8   9   9        0.02       15.52     18.23 o
   9   9   9       27.60       36.02     23.86 o
  10   9   9      389.06      435.37     56.86 o
 -11  10   9      130.79      140.80     26.77 o
 -10  10   9      276.35      264.93     37.93 o
  -9  10   9       75.26      102.08     22.21 o
  -8  10   9       69.99       80.30     19.66 o
  -7  10   9       45.12       45.86     16.45 o
  -6  10   9      401.17      418.60     61.79 o
  -5  10   9      217.45      216.65     43.45 o
  -4  10   9      122.12      108.21     16.01 o
  -3  10   9      459.75      451.07     18.82 o
  -2  10   9       92.02       77.12      8.90 o
  -1  10   9      126.63      129.07     12.45 o
   0  10   9      267.61      243.55     17.24 o
   1  10   9       49.78       51.30      9.67 o
   2  10   9     1361.45     1323.08     52.22 o
   3  10   9      539.78      438.28     41.44 o
   4  10   9     1268.82     1351.08     82.78 o
   5  10   9      568.11      612.60     49.86 o
   6  10   9     1535.62     1530.49     82.73 o
   7  10   9       11.09       21.23     22.72 o
   8  10   9        4.16       -2.12     19.14 o
   9  10   9       40.84       34.67     32.16 o
  10  10   9       34.32       36.14     26.64 o
 -11  11   9        5.59       -7.02     14.32 o
 -10  11   9        0.97       -2.83     14.33 o
  -9  11   9       29.18       25.65     16.91 o
  -8  11   9       18.78       33.52     16.02 o
  -7  11   9       17.08       20.43     14.96 o
  -6  11   9        0.40        3.60     12.74 o
  -5  11   9      483.32      471.24     54.06 o
  -4  11   9     3316.19     3544.41    221.08 o
  -3  11   9      278.65      305.13     18.68 o
  -2  11   9      532.16      511.21     19.83 o
  -1  11   9     1696.03     1855.31     40.80 o
   0  11   9      761.63      828.89     30.81 o
   1  11   9       11.26       14.55      7.43 o
   2  11   9      731.85      751.54     41.56 o
   3  11   9     1612.12     1428.17    108.46 o
   4  11   9      663.72      729.19     42.04 o
   5  11   9      396.60      447.52     40.27 o
   6  11   9        0.49       12.26     18.60 o
   7  11   9       53.21       54.54     25.46 o
   8  11   9       30.76       57.18     26.64 o
   9  11   9       83.62       90.50     50.74 o
  10  11   9       13.23       27.14     26.36 o
 -10  12   9       86.46       90.75     23.31 o
  -9  12   9      366.67      404.10     40.07 o
  -8  12   9      248.22      279.62     70.85 o
  -7  12   9       33.52       37.35     17.05 o
  -6  12   9      251.99      248.90     30.80 o
  -5  12   9       24.72       14.00     13.99 o
  -4  12   9       37.68       41.96     12.85 o
  -3  12   9      835.62      855.95     35.94 o
  -2  12   9      212.74      196.70     17.88 o
  -1  12   9       76.98       69.17     12.09 o
   0  12   9     1943.21     1899.58     46.05 o
   1  12   9       20.83       22.09     10.30 o
   2  12   9      219.20      186.83     20.33 o
   3  12   9       34.59       41.03     11.01 o
   4  12   9       20.92        8.31     13.80 o
   5  12   9      205.39      247.66     32.26 o
   6  12   9        3.48        7.81     19.10 o
   7  12   9      508.27      536.15     64.27 o
   8  12   9      128.26      151.87     37.41 o
   9  12   9       70.10       76.77     31.41 o
 -10  13   9       36.82       31.06     19.29 o
  -9  13   9      117.26      100.36     25.21 o
  -8  13   9        0.83        6.31     15.45 o
  -7  13   9       33.82       35.38     18.01 o
  -6  13   9       73.17       60.25     19.40 o
  -5  13   9      232.57      261.71     32.01 o
  -4  13   9       79.18       74.50     16.44 o
  -3  13   9        2.74        1.84      9.73 o
  -2  13   9       47.57       50.32     10.69 o
  -1  13   9       20.27       19.79      9.84 o
   0  13   9      276.84      300.43     23.22 o
   1  13   9      583.06      586.78     28.94 o
   2  13   9      707.63      657.78     67.58 o
   3  13   9      186.55      208.06     26.58 o
   4  13   9        0.04       14.03     14.69 o
   5  13   9        8.12        7.54     15.44 o
   6  13   9      133.65       94.82     31.17 o
   7  13   9       94.36       60.25     29.31 o
   8  13   9        0.11        9.39     21.64 o
   9  13   9       73.35       78.94     33.22 o
  -9  14   9      114.77      158.66     29.43 o
  -8  14   9      120.33      110.73     25.95 o
  -7  14   9      103.73      100.54     24.59 o
  -6  14   9       12.96       21.81     16.37 o
  -5  14   9      226.52      222.06     30.77 o
  -4  14   9        1.47       -9.22      9.22 o
  -3  14   9        4.10        8.61     11.58 o
  -2  14   9      409.33      365.43     22.07 o
  -1  14   9        4.97       -1.55      8.58 o
   0  14   9      199.26      184.45     23.58 o
   1  14   9      219.40      237.13     26.10 o
   2  14   9      526.31      512.95     42.30 o
   3  14   9        1.85        2.73      9.04 o
   4  14   9        0.13        0.82     14.40 o
   5  14   9       12.08       33.12     18.23 o
   6  14   9      259.95      231.31     44.74 o
   7  14   9       87.59      113.08     36.03 o
   8  14   9      143.47      133.98     40.16 o
   9  14   9      176.02      176.55     44.48 o
  -9  15   9       48.26       52.16     22.48 o
  -8  15   9      159.89      159.17     29.82 o
  -7  15   9       10.57        7.27     16.57 o
  -6  15   9       94.48      133.71     27.27 o
  -5  15   9      787.53      801.49     74.30 o
  -4  15   9        0.03        0.75     11.31 o
  -3  15   9      654.20      741.56     51.54 o
  -2  15   9       46.11       38.08     10.70 o
  -1  15   9       53.64       72.74     16.84 o
   0  15   9      463.92      445.69     33.12 o
   1  15   9       68.95       74.53     20.31 o
   2  15   9       62.50       49.34     14.88 o
   3  15   9      169.03      170.28     20.43 o
   4  15   9        0.51       -3.00     14.74 o
   5  15   9      142.29      177.24     31.55 o
   6  15   9      210.90      323.26     88.29 o
   7  15   9      161.17      150.01     41.08 o
   8  15   9      384.30      494.15     66.01 o
  -8  16   9       38.02       13.86     24.65 o
  -7  16   9       11.90       28.60     19.52 o
  -6  16   9       95.48       85.21     24.58 o
  -5  16   9        0.66       -1.38     15.63 o
  -4  16   9      467.51      558.25     37.82 o
  -3  16   9        0.04       -3.30     11.61 o
  -2  16   9       35.63       35.53     11.77 o
  -1  16   9      908.05      842.05     52.57 o
   0  16   9      533.10      521.65     38.92 o
   1  16   9       34.84       26.69     14.84 o
   2  16   9     1018.12      934.27     85.98 o
   3  16   9      306.82      256.02     26.54 o
   4  16   9      164.40      204.86     43.70 o
   5  16   9       37.86       44.70     22.41 o
   6  16   9       12.77        7.25     26.01 o
   7  16   9       41.96       38.03     36.71 o
   8  16   9        1.69       -9.73     24.48 o
  -8  17   9      260.48      323.19     53.39 o
  -7  17   9        3.26      -20.25     20.25 o
  -6  17   9        8.27        0.91     22.40 o
  -5  17   9       97.77      109.41     26.61 o
  -4  17   9        3.87        9.33     14.20 o
  -3  17   9       31.76       31.89     17.48 o
  -2  17   9       37.82       32.81     11.53 o
  -1  17   9        0.10        2.25     11.83 o
   0  17   9      170.13      147.58     26.13 o
   1  17   9      136.84      110.35     23.54 o
   2  17   9        6.34        9.13     13.15 o
   3  17   9      134.34      113.85     32.31 o
   4  17   9      833.89      942.76     74.93 o
   5  17   9      355.07      442.93     58.08 o
   6  17   9       42.54       49.48     39.11 o
   7  17   9        3.31       16.27     27.70 o
  -7  18   9       84.14      141.25     55.93 o
  -6  18   9      128.90      128.57     39.34 o
  -5  18   9        6.93       21.82     25.75 o
  -4  18   9      223.66      233.13     43.20 o
  -3  18   9      237.61      311.99     47.63 o
  -2  18   9      312.31      339.02     48.59 o
  -1  18   9       54.67       45.87     15.96 o
   0  18   9       13.62       15.64     15.28 o
   1  18   9      109.03       88.37     22.35 o
   2  18   9        1.04        5.65     13.01 o
   3  18   9        1.77       11.13     28.74 o
   4  18   9        6.71        3.22     22.34 o
   5  18   9        7.14       17.07     25.00 o
   6  18   9       32.71       50.99     43.58 o
  -6  19   9      263.36      359.28     58.82 o
  -5  19   9       81.53       78.39     51.50 o
  -4  19   9       54.12       41.63     28.01 o
  -3  19   9       54.54       48.77     27.09 o
  -2  19   9       25.47       32.54     28.41 o
  -1  19   9        3.50       -0.77     12.38 o
   0  19   9        2.40       -8.70     12.02 o
   1  19   9      516.53      480.44     41.33 o
   2  19   9      305.47      261.54     49.94 o
   3  19   9       88.60       98.87     41.39 o
   4  19   9      164.19      244.69     62.12 o
   5  19   9      220.27      248.48     64.14 o
  -5  20   9       72.48       48.47     50.99 o
  -4  20   9        2.52       15.67     25.79 o
  -3  20   9       10.60       16.10     27.65 o
  -2  20   9      141.51      106.96     39.11 o
  -1  20   9      302.96      274.02     33.83 o
   0  20   9       42.79       49.89     19.37 o
   1  20   9       69.65       53.74     20.02 o
   2  20   9        1.98        0.67     13.68 o
   3  20   9      155.22      135.79     45.68 o
   4  20   9       68.91       74.60     44.34 o
  -4  21   9       47.91       34.31     35.23 o
  -3  21   9      419.62      486.60     78.22 o
  -2  21   9        3.00        1.01     23.10 o
  -1  21   9       11.88        0.72     13.47 o
   0  21   9       10.02        4.63     14.48 o
   1  21   9      117.01       81.62     23.39 o
   2  21   9       10.50        4.57     14.31 o
   3  21   9       77.46       78.30     40.04 o
  -2  22   9      203.94      166.72     49.56 o
  -1  22   9       80.85       59.75     19.99 o
   0  22   9       34.95       32.58     18.80 o
   1  22   9       75.35       63.65     21.59 o
 -12   0  10        4.20        8.51     40.29 o
 -10   0  10       77.93       56.81     44.84 o
  -8   0  10       25.47       29.00     30.43 o
  -6   0  10      256.11      232.62     17.40 o
  -4   0  10     1516.72     1629.17    128.73 o
  -2   0  10        1.28        2.47      3.80 o
   0   0  10     4826.45     4532.06     90.71 o
   2   0  10     2627.85     2501.37    123.31 o
   4   0  10        1.00       11.13     12.73 o
   6   0  10       25.92       18.88     21.83 o
   8   0  10      296.78      284.73     59.59 o
  10   0  10        1.10        9.52     31.69 o
 -12   1  10      247.18      271.69     60.82 o
 -11   1  10        0.41        0.87     24.20 o
 -10   1  10      184.22      174.95     45.26 o
  -9   1  10        9.45       23.48     22.70 o
  -8   1  10      396.62      441.20     44.39 o
  -7   1  10     1289.44     1357.99     74.94 o
  -6   1  10       63.02       94.83      8.92 o
  -5   1  10        0.65       -2.64      3.94 o
  -4   1  10     2097.26     2073.31     77.71 o
  -3   1  10       61.97       76.47      8.44 o
  -2   1  10      112.75      119.12      7.58 o
  -1   1  10      161.57      216.92      7.67 o
   0   1  10     3846.81     3818.58     75.85 o
   1   1  10      150.99      189.05     17.68 o
   2   1  10       79.04       54.72     11.15 o
   3   1  10      222.96      244.17     18.15 o
   4   1  10       10.53        6.95      8.40 o
   5   1  10      379.11      360.56     28.72 o
   6   1  10       13.34        5.95     13.24 o
   7   1  10      348.30      300.71     40.32 o
   8   1  10      279.16      289.13     41.61 o
   9   1  10        0.30        1.83     18.98 o
  10   1  10        9.45       -6.35     19.89 o
  11   1  10        0.62        4.50     22.17 o
 -12   2  10       80.99       53.72     35.98 o
 -11   2  10        5.81        8.93     26.02 o
 -10   2  10       46.70       42.98     28.01 o
  -9   2  10       39.96       52.98     10.51 o
  -8   2  10       78.17       73.39     11.45 o
  -7   2  10      887.29      866.77     45.77 o
  -6   2  10      851.23      790.92     44.74 o
  -5   2  10     1245.17     1231.94     48.58 o
  -4   2  10     1004.93     1197.39     42.48 o
  -3   2  10    10744.88    11413.77    242.11 o
  -2   2  10       58.27       65.89      6.11 o
  -1   2  10     1488.20     1749.68     53.68 o
   0   2  10       18.18       17.39      5.03 o
   1   2  10     3492.95     3660.52     92.80 o
   2   2  10        1.21        9.24      6.46 o
   3   2  10      708.39      610.44     23.75 o
   4   2  10       65.89       50.06     12.28 o
   5   2  10      309.92      292.20     26.25 o
   6   2  10       20.84       20.56     16.46 o
   7   2  10       39.52       42.25     20.17 o
   8   2  10       44.96       36.45     20.65 o
   9   2  10       31.13       31.99     22.50 o
  10   2  10       68.63       62.79     27.66 o
  11   2  10        6.85       -0.73     22.49 o
 -12   3  10      118.78       85.99     39.95 o
 -11   3  10      364.92      313.95     60.45 o
 -10   3  10        8.73        5.26      8.56 o
  -9   3  10       86.34      107.62     14.52 o
  -8   3  10      138.91      124.64     11.00 o
  -7   3  10       45.58       50.17      8.09 o
  -6   3  10        9.76       11.37      5.69 o
  -5   3  10       82.59      112.31     10.38 o
  -4   3  10      320.84      274.18     14.07 o
  -3   3  10        1.09       -3.05      3.87 o
  -2   3  10      608.59      662.64     16.20 o
  -1   3  10      838.54      873.57     27.46 o
   0   3  10      726.54      655.01     18.80 o
   1   3  10     2922.26     2607.97     95.42 o
   2   3  10      395.00      354.95     19.12 o
   3   3  10     1887.41     1909.73     81.63 o
   4   3  10       15.05        6.56      7.96 o
   5   3  10      487.73      441.98     33.12 o
   6   3  10       23.90       46.38     19.30 o
   7   3  10      277.29      262.86     38.15 o
   8   3  10       80.73       92.44     27.17 o
   9   3  10      111.36      121.52     31.33 o
  10   3  10       18.25        0.76     19.75 o
  11   3  10       14.27        7.35     23.89 o
 -12   4  10        5.26      -12.50     25.53 o
 -11   4  10        0.40       -4.24     12.26 o
 -10   4  10       95.23       90.66     14.96 o
  -9   4  10       55.17       62.38     10.98 o
  -8   4  10       23.41       22.28      7.20 o
  -7   4  10       42.90       42.64      8.55 o
  -6   4  10      153.97      183.57     12.98 o
  -5   4  10     4513.13     4556.33    163.75 o
  -4   4  10       66.69       64.81      8.61 o
  -3   4  10     1134.04     1232.23     36.67 o
  -1   4  10        7.37        5.16      3.20 o
   0   4  10      949.79      897.25     32.51 o
   1   4  10      469.41      552.71     19.03 o
   2   4  10      289.69      247.35     17.48 o
   3   4  10     1231.52     1126.10     32.48 o
   4   4  10        1.79        1.66      7.98 o
   5   4  10       30.11       30.36     15.84 o
   6   4  10     1010.43     1008.07     57.60 o
   7   4  10       33.80       37.76     19.60 o
   8   4  10       13.24       15.81     17.94 o
   9   4  10      115.78       95.40     29.02 o
  10   4  10       35.57       34.75     25.10 o
  11   4  10       34.34       50.41     29.09 o
 -12   5  10      218.82      264.74     34.51 o
 -11   5  10       13.63        5.64     14.87 o
 -10   5  10       47.75       64.71     19.63 o
  -9   5  10        7.25        7.10      7.17 o
  -8   5  10        0.07       -1.56      6.70 o
  -7   5  10       15.34       12.72      7.64 o
  -6   5  10        5.47       -1.37      6.08 o
  -5   5  10       21.55       25.65      7.34 o
  -4   5  10      124.55      166.87     12.44 o
  -3   5  10     3056.50     3194.56     68.56 o
  -2   5  10      148.56      166.43      9.05 o
  -1   5  10     1957.95     1916.02     48.41 o
   1   5  10        0.00       14.32      5.46 o
   2   5  10      442.07      359.79     17.16 o
   3   5  10      787.66      834.07     44.49 o
   4   5  10      291.86      356.61     31.53 o
   5   5  10      286.88      220.95     32.60 o
   6   5  10      115.49      132.04     27.97 o
   7   5  10       42.72       21.46     18.33 o
   8   5  10       29.23       18.65     20.08 o
   9   5  10       13.01       14.77     21.71 o
  10   5  10       17.92       13.23     22.05 o
  11   5  10      142.90      219.69     44.01 o
 -12   6  10       41.05       18.18     20.16 o
 -11   6  10      156.53      188.36     32.28 o
 -10   6  10       68.49       67.96     12.46 o
  -9   6  10      182.95      190.51     18.72 o
  -8   6  10       16.62       25.02      9.81 o
  -7   6  10       87.75      102.29     12.59 o
  -6   6  10      292.68      285.78     27.17 o
  -5   6  10      169.37      158.38     14.20 o
  -4   6  10      201.12      209.68     13.38 o
  -3   6  10      798.54      865.15     21.36 o
  -2   6  10       53.89       82.23      7.80 o
  -1   6  10     2076.94     2219.44     28.04 o
   0   6  10       36.80       29.50      5.22 o
   1   6  10      460.22      373.55     16.98 o
   2   6  10      411.39      428.69     24.58 o
   3   6  10      193.23      170.11     19.03 o
   4   6  10      132.72      115.42     18.56 o
   5   6  10       24.27        9.67     10.25 o
   6   6  10      252.50      240.42     36.93 o
   7   6  10        5.35        2.86     15.37 o
   8   6  10        9.23       16.89     18.42 o
   9   6  10      168.34      158.63     35.32 o
  10   6  10       48.38       75.14     29.66 o
  11   6  10      327.63      439.74    112.27 o
 -11   7  10        0.29        1.70     10.52 o
 -10   7  10       13.42        7.78     11.43 o
  -9   7  10       18.19       28.19     11.02 o
  -8   7  10      221.03      243.36     22.85 o
  -7   7  10       19.49       18.76      9.99 o
  -6   7  10      665.87      682.80     41.38 o
  -5   7  10      232.96      201.26     16.36 o
  -4   7  10       30.00       30.18      7.12 o
  -3   7  10      704.15      876.25     22.63 o
  -2   7  10     3785.22     3732.51     52.72 o
  -1   7  10       50.46       36.48      6.02 o
   0   7  10      431.67      412.10     17.49 o
   1   7  10       27.97       50.63      8.28 o
   2   7  10      100.62       98.59     11.22 o
   3   7  10     1271.22     1304.69     53.61 o
   4   7  10      695.57      666.22     36.10 o
   5   7  10     1129.49     1119.31     77.05 o
   6   7  10       29.58       16.31     17.20 o
   7   7  10      145.65       99.60     27.93 o
   8   7  10      345.44      392.29     75.99 o
   9   7  10       42.21       26.47     22.68 o
  10   7  10      366.55      393.87     59.68 o
 -11   8  10       64.94       51.79     16.13 o
 -10   8  10       27.29       32.58     14.55 o
  -9   8  10      586.77      623.75    105.58 o
  -8   8  10        5.65        4.40     10.77 o
  -7   8  10        3.63        4.78      9.21 o
  -6   8  10      533.93      562.76     30.80 o
  -5   8  10      905.11      831.40     56.38 o
  -4   8  10      453.01      517.75     23.17 o
  -3   8  10        0.01        1.45      5.48 o
  -2   8  10      220.94      195.27      9.31 o
  -1   8  10       90.09       91.92     10.05 o
   1   8  10        0.35       -1.43      5.07 o
   2   8  10       12.90       14.82      6.69 o
   3   8  10      370.09      321.58     26.02 o
   4   8  10       23.57       30.24     13.25 o
   5   8  10      239.64      202.77     26.38 o
   6   8  10        1.13        4.07     14.75 o
   7   8  10       86.49       78.97     25.91 o
   8   8  10        0.03      -10.60     15.72 o
   9   8  10        2.28        2.33     19.30 o
  10   8  10       21.17       18.13     31.82 o
 -11   9  10        0.39        2.04     13.13 o
 -10   9  10       21.87       14.88     14.83 o
  -9   9  10      252.77      255.56     29.22 o
  -8   9  10       76.04       63.97     18.24 o
  -7   9  10        0.93        0.22     11.72 o
  -6   9  10      240.48      244.88     25.42 o
  -5   9  10      110.45       96.08     16.90 o
  -4   9  10       31.67       33.39     10.16 o
  -3   9  10      262.92      284.77     18.58 o
  -2   9  10      321.63      282.33     12.14 o
  -1   9  10      789.77      938.03     25.47 o
   0   9  10      751.60      739.78     24.15 o
   1   9  10      203.76      230.21     17.09 o
   2   9  10     1055.41      851.75     52.68 o
   3   9  10      128.36      103.21     19.22 o
   4   9  10        0.74        9.76     11.65 o
   5   9  10      301.93      363.25     64.94 o
   6   9  10      201.11      173.69     34.53 o
   7   9  10      100.18       91.14     33.76 o
   8   9  10        4.96       10.46     20.53 o
   9   9  10       69.22       59.49     28.33 o
  10   9  10       44.06       32.08     26.65 o
 -11  10  10      123.53      146.07     29.54 o
 -10  10  10      138.12      138.10     27.19 o
  -9  10  10       35.81       38.90     17.52 o
  -8  10  10       57.17       41.24     17.56 o
  -7  10  10       25.08        5.93     12.76 o
  -6  10  10      488.74      515.11     81.76 o
  -5  10  10      331.11      306.53     48.31 o
  -4  10  10       16.16       26.51     10.71 o
  -3  10  10      463.40      420.12     18.55 o
  -2  10  10      231.43      243.30     13.74 o
  -1  10  10       15.39        5.89      5.72 o
   0  10  10     1169.18     1222.63     31.45 o
   1  10  10        5.30        9.16      6.74 o
   2  10  10      583.93      555.65     38.72 o
   3  10  10      415.73      375.44     32.74 o
   4  10  10      504.87      538.19     39.51 o
   5  10  10       26.93       44.02     16.94 o
   6  10  10       13.89        0.67     16.56 o
   7  10  10      170.42      172.51     44.04 o
   8  10  10        6.02       23.42     22.43 o
   9  10  10      109.21      117.37     34.92 o
  10  10  10      277.70      309.88     51.40 o
 -11  11  10        6.07        4.49     15.20 o
 -10  11  10        5.67        1.06     13.78 o
  -9  11  10       20.93       25.67     17.29 o
  -8  11  10        0.40        2.62     13.42 o
  -7  11  10       28.95       27.21     15.38 o
  -6  11  10       34.37       38.09     16.42 o
  -5  11  10       34.44       26.03     14.69 o
  -4  11  10        0.61        4.16      9.53 o
  -3  11  10      803.79      845.85     26.93 o
  -2  11  10      150.38      164.90     13.64 o
  -1  11  10        0.00       -5.28      6.34 o
   0  11  10       35.48       36.02      9.22 o
   1  11  10       45.51       66.69     11.10 o
   2  11  10     1337.83     1249.57     80.53 o
   3  11  10      167.06      179.20     25.78 o
   4  11  10      147.99      125.94     26.11 o
   5  11  10       10.51       23.83     15.53 o
   6  11  10       33.44       12.27     20.20 o
   7  11  10       38.47       54.09     26.74 o
   8  11  10       20.33       20.65     22.55 o
   9  11  10       73.18       92.78     32.67 o
  10  11  10        4.48       35.06     28.23 o
 -10  12  10      424.10      461.19    103.18 o
  -9  12  10      304.49      351.80     37.89 o
  -8  12  10       77.83       66.98     21.07 o
  -7  12  10       38.04       14.78     15.09 o
  -6  12  10        4.12        3.17     12.90 o
  -5  12  10      196.63      175.02     26.68 o
  -4  12  10        5.46        3.91     10.03 o
  -3  12  10      111.69      111.01     17.78 o
  -2  12  10      448.16      414.10     22.96 o
  -1  12  10     1884.47     1852.40     63.42 o
   0  12  10       10.41       11.18      8.62 o
   1  12  10     4463.39     4330.34    176.96 o
   2  12  10      973.31      918.11     60.11 o
   3  12  10        7.27        9.17      8.48 o
   4  12  10        2.46       -0.45     12.66 o
   5  12  10      266.21      338.37     53.55 o
   6  12  10        0.40       -8.67     18.97 o
   7  12  10        4.69        9.98     22.59 o
   8  12  10        0.23        7.81     22.35 o
   9  12  10       66.81       77.60     33.00 o
 -10  13  10        9.72        8.92     17.05 o
  -9  13  10      351.26      298.42     54.62 o
  -8  13  10       28.82       42.43     19.64 o
  -7  13  10       66.38       76.55     21.56 o
  -6  13  10       20.41        8.39     14.18 o
  -5  13  10      123.95      104.41     22.74 o
  -4  13  10       17.08       13.07     11.29 o
  -3  13  10        5.70        5.04     10.37 o
  -2  13  10     3371.27     3322.53     94.80 o
  -1  13  10      491.97      503.84     27.73 o
   0  13  10        0.36        6.35      8.37 o
   1  13  10      361.53      344.51     28.58 o
   2  13  10      476.67      419.17     30.24 o
   3  13  10        0.03       -3.66      7.92 o
   4  13  10        1.96       12.29     15.50 o
   5  13  10      440.61      485.31     45.34 o
   6  13  10        0.76       -8.07     19.41 o
   7  13  10      299.86      337.25     64.40 o
   8  13  10      149.62      139.77     38.42 o
   9  13  10      113.98      136.01     39.89 o
  -9  14  10       25.78       15.53     21.65 o
  -8  14  10        0.00        5.39     16.38 o
  -7  14  10       48.47       48.10     19.89 o
  -6  14  10       64.14       68.54     21.19 o
  -5  14  10        0.00        2.48     13.74 o
  -4  14  10        1.07       13.44     11.51 o
  -3  14  10      252.29      236.94     25.95 o
  -2  14  10      410.23      395.09     22.33 o
  -1  14  10      521.83      591.96     30.74 o
   0  14  10      346.25      366.95     31.38 o
   1  14  10       46.96       54.86     15.65 o
   2  14  10       70.89       66.02     15.78 o
   3  14  10      580.50      479.46     41.58 o
   4  14  10      153.94      162.58     28.64 o
   5  14  10      105.40      124.82     27.14 o
   6  14  10      261.00      268.19     47.63 o
   7  14  10       26.05       20.88     35.27 o
   8  14  10       13.62        4.05     24.69 o
  -9  15  10        3.60       -3.02     17.85 o
  -8  15  10       93.72      119.43     28.61 o
  -7  15  10       75.15       82.96     23.98 o
  -6  15  10       76.43       68.48     22.73 o
  -5  15  10       69.38       46.65     19.06 o
  -4  15  10       28.02       38.49     15.07 o
  -3  15  10      655.33      665.66     37.71 o
  -2  15  10     1154.53     1182.53     35.50 o
  -1  15  10     1543.50     1567.59    101.28 o
   0  15  10      519.65      478.64     36.51 o
   1  15  10      232.42      205.96     36.24 o
   2  15  10       83.99       72.06     17.37 o
   3  15  10      101.70       91.81     17.79 o
   4  15  10      229.45      259.02     35.70 o
   5  15  10        0.89        5.06     17.81 o
   6  15  10        3.76       -3.88     23.46 o
   7  15  10      176.40      142.53     40.83 o
   8  15  10       25.28       30.05     29.58 o
  -8  16  10      195.21      210.90     35.75 o
  -7  16  10       34.09       46.95     21.87 o
  -6  16  10       41.08       43.96     20.85 o
  -5  16  10        5.49        0.93     14.93 o
  -4  16  10      275.90      266.05     29.85 o
  -3  16  10       17.34        6.27     12.25 o
  -2  16  10      533.18      514.94     28.03 o
  -1  16  10      154.30      150.58     22.20 o
   0  16  10      166.21      123.74     23.44 o
   1  16  10       98.19      116.19     23.41 o
   2  16  10      238.59      241.42     59.68 o
   3  16  10       15.30       15.31     11.88 o
   4  16  10       61.82       88.33     41.81 o
   5  16  10       14.37       24.94     20.43 o
   6  16  10       13.01       15.09     25.83 o
   7  16  10       20.29       40.18     30.10 o
  -8  17  10        3.85       17.05     26.89 o
  -7  17  10        1.23       -1.22     23.39 o
  -6  17  10       39.64       31.94     21.16 o
  -5  17  10      594.73      726.16     92.24 o
  -4  17  10       39.45       44.70     17.56 o
  -3  17  10      281.68      297.41     35.59 o
  -2  17  10      319.09      348.20     38.03 o
  -1  17  10       67.41       64.93     18.89 o
   0  17  10      378.54      352.93     38.34 o
   1  17  10        8.66       13.77     13.79 o
   2  17  10       27.31       31.36     16.15 o
   3  17  10      289.25      376.85     66.50 o
   4  17  10      427.98      446.32     56.43 o
   5  17  10       71.36       61.60     30.62 o
   6  17  10        8.18       -2.44     29.92 o
   7  17  10       66.47       86.88     37.61 o
  -7  18  10       95.21      141.18     40.91 o
  -6  18  10      295.45      419.16     61.55 o
  -5  18  10       18.95        2.56     25.64 o
  -4  18  10       72.15       75.50     29.44 o
  -3  18  10      268.21      283.09     45.52 o
  -2  18  10      182.38      175.22     32.96 o
  -1  18  10        5.37       15.14     13.68 o
   0  18  10      445.50      404.35     55.59 o
   1  18  10      339.40      284.89     35.99 o
   2  18  10      588.07      485.24     60.31 o
   3  18  10      620.82      859.83     86.56 o
   4  18  10      100.15      119.27     46.95 o
   5  18  10      139.01      138.56     43.91 o
   6  18  10        3.17       35.40     40.04 o
  -6  19  10       14.51        9.14     27.71 o
  -5  19  10        0.83       -8.85     31.19 o
  -4  19  10      240.38      316.02     62.20 o
  -3  19  10       94.05      118.61     54.32 o
  -2  19  10      111.42      112.44     40.46 o
  -1  19  10        2.20        1.14     12.79 o
   0  19  10      334.63      293.93     41.26 o
   1  19  10      107.39       98.13     23.88 o
   2  19  10       30.03       29.28     16.40 o
   3  19  10        0.33      -12.81     27.39 o
   4  19  10       33.07       37.00     36.92 o
   5  19  10       85.43      112.95     49.98 o
  -5  20  10       58.50       68.27     51.92 o
  -4  20  10      337.01      369.25     85.64 o
  -3  20  10      109.52       76.62     37.26 o
  -2  20  10        0.45       -7.25     22.17 o
  -1  20  10        0.20       -6.36     12.54 o
   0  20  10      233.60      237.58     33.77 o
   1  20  10       48.78       25.84     17.63 o
   2  20  10      159.60      127.45     25.79 o
   3  20  10       29.14       74.76     38.18 o
   4  20  10      132.86      138.65     52.34 o
  -4  21  10      480.93      539.95     84.71 o
  -3  21  10       70.04       57.65     37.00 o
  -2  21  10      308.08      330.83     64.40 o
  -1  21  10       14.10       19.31     14.99 o
   0  21  10       17.16        6.74     15.40 o
   1  21  10      191.19      148.08     46.65 o
   2  21  10        4.31        3.38     14.15 o
   3  21  10        2.55       23.43     30.93 o
  -1  22  10        2.34      -10.36     12.43 o
   0  22  10        1.09        4.29     15.14 o
 -11   0  11      403.91      405.85     97.02 o
  -9   0  11      247.15      205.92     61.70 o
  -7   0  11       11.96       12.00      8.19 o
  -5   0  11     2659.56     2439.35    211.02 o
  -3   0  11    16832.95    18104.05    999.73 o
  -1   0  11       39.56       67.07      7.20 o
   1   0  11     8057.01     8729.51    137.15 o
   3   0  11      371.20      469.89     43.70 o
   5   0  11      237.67      173.72     40.46 o
   7   0  11      140.02      103.00     38.18 o
   9   0  11      241.39      243.93     60.69 o
  11   0  11        0.51       -1.35     33.38 o
 -12   1  11        1.47      -12.40     23.41 o
 -11   1  11       18.14       43.40     31.29 o
 -10   1  11       45.17       39.85     29.17 o
  -9   1  11       69.44       39.39     25.97 o
  -8   1  11      605.17      621.07     45.80 o
  -7   1  11      993.46      929.80     64.00 o
  -6   1  11       21.02       26.13      6.50 o
  -5   1  11     1564.98     1691.73     81.81 o
  -4   1  11       49.01       23.14      6.17 o
  -3   1  11     1001.43     1174.69     49.18 o
  -2   1  11      668.70      682.31     15.66 o
  -1   1  11        3.96        4.61      2.55 o
   0   1  11     2827.28     2780.39     57.39 o
   1   1  11     5006.35     5107.84    113.67 o
   2   1  11      218.07      254.43     22.23 o
   3   1  11      786.86      776.52     37.50 o
   4   1  11      716.59      681.65     47.47 o
   5   1  11       71.10       48.47     17.98 o
   6   1  11        1.40       -8.04     12.35 o
   7   1  11        0.13        1.34     15.69 o
   8   1  11       21.47       11.21     20.95 o
   9   1  11      816.45      863.87     63.61 o
  10   1  11      297.05      340.59     80.96 o
  11   1  11      213.74      263.46     47.13 o
 -12   2  11       57.21       35.81     32.60 o
 -11   2  11       19.09       18.06     26.63 o
 -10   2  11      241.35      229.14     36.84 o
  -9   2  11      196.16      222.15     16.83 o
  -8   2  11      208.63      201.99     16.31 o
  -7   2  11       52.64       51.98      8.38 o
  -6   2  11      140.68      121.92     10.86 o
  -5   2  11     2230.64     2354.75     92.76 o
  -4   2  11     1168.25     1167.90     44.67 o
  -3   2  11       88.83       95.67      9.82 o
  -2   2  11       66.22       39.66      5.79 o
  -1   2  11      206.68      252.25      8.98 o
   0   2  11      129.33      187.46     13.00 o
   1   2  11     3041.54     3298.96     64.47 o
   2   2  11     3016.31     3110.27     80.62 o
   3   2  11     1297.95     1245.18     37.47 o
   4   2  11      865.91      825.27     35.55 o
   5   2  11        2.66       -9.48      9.48 o
   6   2  11       95.72       87.94     30.64 o
   7   2  11       74.32       55.21     22.57 o
   8   2  11      146.97      141.23     32.24 o
   9   2  11        2.18       -6.23     18.83 o
  10   2  11        0.34       -1.50     20.65 o
  11   2  11        2.84       -2.41     22.66 o
 -12   3  11      109.01       91.06     42.23 o
 -11   3  11       11.34       18.12      9.87 o
 -10   3  11      198.41      266.32     20.38 o
  -9   3  11      814.77      786.77     61.78 o
  -8   3  11      347.84      292.09     15.97 o
  -7   3  11      545.93      552.01     35.98 o
  -6   3  11      153.17      145.83     12.38 o
  -5   3  11      119.63      103.54     10.67 o
  -4   3  11      452.82      469.16     18.76 o
  -3   3  11     1054.76     1059.42     21.33 o
  -2   3  11     2196.40     2593.61     36.80 o
  -1   3  11     1690.89     1713.07     52.48 o
   0   3  11     6229.26     6335.47    167.23 o
   1   3  11      649.71      494.04     21.16 o
   2   3  11     1199.96     1538.92     34.68 o
   3   3  11      217.18      136.11     17.50 o
   4   3  11        5.32        1.09      7.64 o
   5   3  11     1445.46     1282.57    107.59 o
   6   3  11        6.82        3.37     15.01 o
   7   3  11      758.57      708.62     86.82 o
   8   3  11      109.63      132.44     31.92 o
   9   3  11       15.18       -8.21     18.23 o
  10   3  11       48.87       74.82     29.01 o
  11   3  11       20.49        5.77     24.45 o
 -12   4  11        0.61      -21.13     23.19 o
 -11   4  11       48.24       31.93     20.21 o
 -10   4  11       20.00       25.24     11.59 o
  -9   4  11        6.42       11.97      7.29 o
  -8   4  11       38.81       27.21      8.13 o
  -7   4  11        0.35        3.19      6.54 o
  -6   4  11        5.23        2.95      5.97 o
  -5   4  11      402.87      460.77     19.77 o
  -4   4  11       78.25       89.04     10.12 o
  -3   4  11        2.34       13.40      4.88 o
  -2   4  11      973.33     1132.35     16.60 o
  -1   4  11      209.95      234.59     11.54 o
   0   4  11     1003.41     1044.30     23.95 o
   1   4  11        7.75       -1.21      4.14 o
   2   4  11     2320.76     2628.40     69.18 o
   3   4  11      104.83       72.27     11.95 o
   4   4  11     1553.13     1660.96    105.47 o
   5   4  11      432.94      384.82     48.97 o
   6   4  11      455.11      454.98     48.34 o
   7   4  11       31.25       30.90     20.17 o
   8   4  11      140.82      132.91     32.27 o
   9   4  11      119.38      110.52     31.01 o
  10   4  11       28.67       45.13     27.04 o
  11   4  11       51.11       52.65     29.13 o
 -12   5  11      441.47      586.31     44.14 o
 -11   5  11        7.93        0.84     14.24 o
 -10   5  11       15.74       24.92     12.01 o
  -9   5  11        0.28        1.86      7.97 o
  -8   5  11        7.61       -0.02      6.93 o
  -7   5  11     4149.78     4306.16    240.11 o
  -6   5  11       79.84       63.63     10.43 o
  -5   5  11      210.49      203.46     14.17 o
  -4   5  11      679.91      709.55     22.74 o
  -3   5  11      132.17      118.92      8.93 o
  -2   5  11       55.76       49.76      6.07 o
  -1   5  11      257.55      315.22     11.62 o
   0   5  11       50.54       52.59      8.16 o
   1   5  11     5598.20     5436.43    183.17 o
   2   5  11      133.62      131.31     12.46 o
   3   5  11     1696.53     1653.92     66.09 o
   4   5  11      134.27      125.97     18.87 o
   5   5  11      671.84      725.22     55.69 o
   6   5  11       22.23       17.84     17.16 o
   7   5  11      584.23      602.54     90.99 o
   8   5  11       31.26       39.01     23.11 o
   9   5  11       59.96       58.40     26.83 o
  10   5  11       51.45       38.41     25.97 o
  11   5  11        2.83       12.38     25.63 o
 -12   6  11       17.14        3.50     17.98 o
 -11   6  11        2.69       14.04     15.49 o
 -10   6  11       65.97       69.48     12.54 o
  -9   6  11       66.57       86.35     13.55 o
  -8   6  11      607.06      661.57     59.35 o
  -7   6  11       61.71       72.26     11.46 o
  -6   6  11      146.57      161.96     15.01 o
  -5   6  11     1962.81     2036.57     99.26 o
  -4   6  11       20.47       26.81      6.62 o
  -3   6  11      165.86      175.37     12.51 o
  -2   6  11       18.70        6.25      4.23 o
  -1   6  11       16.43       13.14      4.33 o
   0   6  11     2558.52     2654.58     59.20 o
   1   6  11      252.28      240.32     15.77 o
   2   6  11     1419.29     1348.73     73.44 o
   3   6  11       58.51       81.90     12.72 o
   4   6  11      466.61      520.64     36.39 o
   5   6  11      378.63      377.04     34.76 o
   6   6  11      586.67      550.50     71.31 o
   7   6  11      252.83      243.80     45.31 o
   8   6  11       34.12       58.75     25.03 o
   9   6  11        4.28       -0.23     20.06 o
  10   6  11      256.09      241.03     45.35 o
 -11   7  11       73.81       92.62     16.73 o
 -10   7  11       33.24       34.43     13.30 o
  -9   7  11        1.10        6.48     10.55 o
  -8   7  11      122.16      127.08     16.65 o
  -7   7  11      145.42      154.62     17.61 o
  -6   7  11       38.30       34.01     10.62 o
  -5   7  11     2750.03     2751.68    105.24 o
  -4   7  11      318.20      310.69     16.76 o
  -2   7  11        0.99       -0.77      3.51 o
  -1   7  11       18.00       26.95      5.30 o
   0   7  11      913.17      983.78     32.83 o
   1   7  11        0.02        4.60      5.13 o
   2   7  11       41.89       18.65      6.97 o
   3   7  11     1173.09     1223.74     52.14 o
   4   7  11       44.79       36.14     13.82 o
   5   7  11      167.03      174.48     24.21 o
   6   7  11      116.90       79.64     25.89 o
   7   7  11      164.39      165.97     34.50 o
   8   7  11       93.50       96.62     30.72 o
   9   7  11       16.37       26.82     22.66 o
  10   7  11       10.56        6.67     23.29 o
 -11   8  11        6.88        5.37     12.57 o
 -10   8  11      408.13      436.65     66.94 o
  -9   8  11      515.45      505.78     59.33 o
  -8   8  11      230.07      222.28     24.78 o
  -7   8  11       21.25       30.05     12.60 o
  -6   8  11      374.23      379.91     25.49 o
  -5   8  11     1857.21     1788.67    104.63 o
  -4   8  11      544.58      513.36     24.85 o
  -3   8  11        3.99       17.98      7.72 o
  -2   8  11       32.11       25.99      4.80 o
  -1   8  11       89.07       88.90     10.20 o
   0   8  11      120.62       81.81     10.57 o
   1   8  11     1298.61     1318.06     53.06 o
   2   8  11      597.48      526.64     25.03 o
   3   8  11     1553.44     1513.59     98.49 o
   4   8  11        1.04        2.22     11.09 o
   5   8  11      140.89      209.83     27.50 o
   6   8  11       18.49       -0.84     16.61 o
   7   8  11        2.48       -2.63     16.71 o
   8   8  11      206.21      190.83     38.60 o
   9   8  11        9.83       10.49     22.30 o
  10   8  11       92.26      128.41     35.90 o
 -11   9  11        0.58       -2.27     12.82 o
 -10   9  11       68.51       89.37     19.92 o
  -9   9  11        2.06       -2.32     12.17 o
  -8   9  11      754.92      799.12    146.63 o
  -7   9  11       92.21       93.10     18.48 o
  -6   9  11      425.88      419.05     31.70 o
  -5   9  11        6.46       20.53     11.50 o
  -4   9  11     1136.66     1254.20     52.24 o
  -3   9  11       60.39       77.30     12.06 o
  -2   9  11       60.17       53.96      6.85 o
  -1   9  11      531.83      425.09     18.84 o
   0   9  11      141.11      143.15     13.77 o
   1   9  11     1376.63     1270.00     58.96 o
   2   9  11     1239.51     1166.25     62.18 o
   3   9  11      100.18       75.21     17.27 o
   4   9  11        0.84       -0.53     10.89 o
   5   9  11        3.86        9.01     12.11 o
   6   9  11       68.54       52.58     23.87 o
   7   9  11       56.14       40.89     32.37 o
   8   9  11       58.32       75.56     29.32 o
   9   9  11      103.93       80.52     39.91 o
  10   9  11       17.50       25.92     26.95 o
 -11  10  11        6.61        6.96     15.17 o
 -10  10  11       24.30       33.21     16.96 o
  -9  10  11      201.13      208.11     43.73 o
  -8  10  11        2.78       -0.54     12.43 o
  -7  10  11     1395.19     1359.00    198.00 o
  -6  10  11      272.81      294.29     31.96 o
  -5  10  11        6.37       -4.01     10.85 o
  -4  10  11       15.02       13.86      9.85 o
  -3  10  11       82.68      115.70     12.00 o
  -2  10  11      216.92      203.26     13.81 o
  -1  10  11      102.69      119.48     12.64 o
   0  10  11      805.63      708.53     25.22 o
   1  10  11      680.13      569.47     24.09 o
   2  10  11      169.66      157.03     18.59 o
   3  10  11        0.00        1.39     11.46 o
   4  10  11      330.59      352.07     34.93 o
   5  10  11       35.38       51.65     18.32 o
   6  10  11       55.62       30.04     21.08 o
   7  10  11      199.11      180.18     38.43 o
   8  10  11        0.66      -11.30     18.84 o
   9  10  11      135.14      152.41     39.03 o
  10  10  11       37.19       57.64     31.42 o
 -10  11  11       15.31       17.67     15.77 o
  -9  11  11       29.62       37.94     18.25 o
  -8  11  11        8.25       -5.79     12.54 o
  -7  11  11        2.04       -8.19     11.32 o
  -6  11  11       93.69       86.67     20.29 o
  -5  11  11      134.38      119.80     22.98 o
  -4  11  11       61.04       68.07     14.75 o
  -3  11  11        0.01       -4.71      7.53 o
  -2  11  11       39.31       30.22      7.77 o
  -1  11  11       32.05       27.72      9.16 o
   0  11  11      272.29      279.30     19.89 o
   1  11  11      170.67      165.50     16.46 o
   2  11  11       26.10       13.05      9.70 o
   3  11  11     1838.24     1860.66     91.59 o
   4  11  11      202.64      193.68     27.95 o
   5  11  11      619.11      626.47     47.12 o
   6  11  11       10.77       -3.41     18.14 o
   7  11  11       28.91       17.51     22.16 o
   8  11  11        2.91       -4.85     21.34 o
   9  11  11      463.22      520.32     79.91 o
 -10  12  11        4.49       10.18     16.24 o
  -9  12  11        4.27       -6.94     14.54 o
  -8  12  11        2.10       -3.08     14.10 o
  -7  12  11      140.93      143.85     26.15 o
  -6  12  11      144.45      126.63     24.13 o
  -5  12  11      368.11      352.29     36.16 o
  -4  12  11       12.38        5.83     10.16 o
  -3  12  11       48.79       66.53     15.19 o
  -2  12  11      477.93      482.91     24.08 o
  -1  12  11       69.54       90.96     14.80 o
   0  12  11       52.11       56.89     11.84 o
   1  12  11      134.10      123.51     16.42 o
   2  12  11       72.28       55.43     13.91 o
   3  12  11       20.97       23.30     14.93 o
   4  12  11        3.02       10.53     14.33 o
   5  12  11      196.69      224.21     33.32 o
   6  12  11        9.66       27.34     23.28 o
   7  12  11      254.62      261.90     78.77 o
   8  12  11        2.29       -0.18     21.32 o
   9  12  11      265.03      328.58     54.08 o
 -10  13  11       26.89       12.04     17.54 o
  -9  13  11       90.28      105.97     25.56 o
  -8  13  11        1.09        4.08     14.85 o
  -7  13  11       22.13       13.23     15.80 o
  -6  13  11       33.06       42.47     18.23 o
  -5  13  11        1.27       -0.09     12.33 o
  -4  13  11       13.22        6.39     11.33 o
  -3  13  11        7.82        6.81     10.68 o
  -2  13  11      137.07      148.15     17.04 o
  -1  13  11      112.14      116.55     16.96 o
   0  13  11      821.72      760.32     39.24 o
   1  13  11      728.27      689.01     50.95 o
   2  13  11      174.26      164.11     20.59 o
   3  13  11        2.22       -2.77      8.54 o
   4  13  11       26.76       26.19     16.28 o
   5  13  11       11.76       19.20     16.84 o
   6  13  11      228.58      249.84     46.23 o
   7  13  11      226.08      286.41     50.35 o
   8  13  11       24.62       34.91     28.84 o
   9  13  11        1.32       13.29     27.39 o
  -9  14  11       19.45       32.72     19.78 o
  -8  14  11        0.73        0.64     16.15 o
  -7  14  11       64.35       44.91     20.31 o
  -6  14  11      359.15      342.81     40.03 o
  -5  14  11        2.20       -8.33     13.44 o
  -4  14  11       30.39       36.03     14.45 o
  -3  14  11      605.13      592.29     35.11 o
  -2  14  11       12.04       -0.75      8.08 o
  -1  14  11       12.57       14.56     10.16 o
   0  14  11        2.32       -4.71     10.08 o
   1  14  11        8.74        2.06     10.43 o
   2  14  11       53.75       56.84     15.22 o
   3  14  11       14.26       13.55      9.96 o
   4  14  11       98.23      130.40     26.83 o
   5  14  11      183.22      212.78     33.57 o
   6  14  11      129.83      135.02     37.92 o
   7  14  11      518.64      553.23     68.96 o
   8  14  11        0.88       -6.09     23.33 o
  -9  15  11      368.02      393.75     60.41 o
  -8  15  11      563.53      660.90    100.35 o
  -7  15  11       16.86       15.76     17.32 o
  -6  15  11       36.42       58.99     21.29 o
  -5  15  11        1.46       -6.18     14.09 o
  -4  15  11       31.21       40.51     15.51 o
  -3  15  11       55.29       56.49     16.96 o
  -2  15  11      174.99      188.82     18.16 o
  -1  15  11      448.93      458.65     32.71 o
   0  15  11        1.19       -1.59     11.39 o
   1  15  11        0.15       -1.78     11.30 o
   2  15  11      104.24      107.52     20.07 o
   3  15  11      108.50      103.96     18.75 o
   4  15  11       27.49       47.51     21.88 o
   5  15  11       90.18      103.94     26.54 o
   6  15  11      493.35      616.02     71.96 o
   7  15  11       84.77       88.13     35.44 o
   8  15  11       28.79       14.63     27.52 o
  -8  16  11       13.82       22.67     20.23 o
  -7  16  11       35.51       44.48     22.35 o
  -6  16  11       53.47       66.23     23.07 o
  -5  16  11        9.73       16.35     17.51 o
  -4  16  11      147.50      138.57     23.77 o
  -3  16  11       82.20      100.94     20.40 o
  -2  16  11        2.87       -4.91     13.87 o
  -1  16  11        0.36      -10.16     10.16 o
   0  16  11        8.56       15.78     14.29 o
   1  16  11       84.00       83.76     24.49 o
   2  16  11       15.97       20.21     14.91 o
   3  16  11      730.23      852.61     62.89 o
   4  16  11        4.42        3.83     20.11 o
   5  16  11      229.03      266.47     46.28 o
   6  16  11       47.37       51.52     32.03 o
   7  16  11        0.03        8.48     27.10 o
  -8  17  11       42.83       51.50     31.70 o
  -7  17  11       27.27       31.87     33.17 o
  -6  17  11      131.98      138.45     30.95 o
  -5  17  11       17.79       31.32     20.46 o
  -4  17  11       35.34       34.34     16.81 o
  -3  17  11        0.01        2.36     14.94 o
  -2  17  11        0.07       -7.22     13.32 o
  -1  17  11      508.39      511.84     37.95 o
   0  17  11      110.16      109.89     23.94 o
   1  17  11       44.01       36.74     17.76 o
   2  17  11      318.90      274.63     74.89 o
   3  17  11       13.61       -0.25     26.89 o
   4  17  11      166.14      201.63     41.81 o
   5  17  11      493.39      586.68    110.46 o
   6  17  11      116.74      126.10     50.83 o
   7  17  11      148.73      139.50     55.97 o
  -7  18  11      152.12      245.47     50.28 o
  -6  18  11       82.02      108.44     37.67 o
  -5  18  11       46.02       36.73     29.53 o
  -4  18  11       15.62        9.40     22.18 o
  -3  18  11        0.02       -4.36     14.72 o
  -2  18  11        1.23       -3.31     16.84 o
  -1  18  11        0.01       -1.68     13.78 o
   0  18  11       38.58       46.05     18.80 o
   1  18  11      304.18      257.77     41.64 o
   2  18  11        5.18        1.60     13.34 o
   3  18  11      120.12      122.47     46.36 o
   4  18  11       43.16       70.72     42.23 o
   5  18  11       92.14      105.48     37.05 o
   6  18  11      182.57      162.68     60.10 o
  -6  19  11       63.73       97.31     38.69 o
  -5  19  11      109.89       42.48     45.85 o
  -4  19  11        3.67        7.52     23.01 o
  -3  19  11        8.87       15.37     21.45 o
  -2  19  11      105.48       96.51     37.00 o
  -1  19  11      369.77      363.09     36.20 o
   0  19  11       59.34       37.84     18.47 o
   1  19  11        1.04       -7.92     12.51 o
   2  19  11       38.97       55.02     27.52 o
   3  19  11        6.71        8.26     30.09 o
   4  19  11        0.00      -27.65     27.65 o
   5  19  11       53.23       59.42     43.32 o
  -5  20  11      395.16      442.60     99.38 o
  -4  20  11       47.30       33.15     29.30 o
  -3  20  11       42.38       50.99     33.13 o
  -2  20  11        1.45       -3.79     21.75 o
  -1  20  11      100.18       76.11     21.03 o
   0  20  11      155.34      128.95     26.73 o
   1  20  11      141.61      104.60     24.91 o
   2  20  11       40.27       40.90     18.34 o
   3  20  11       49.97       75.02     37.93 o
   4  20  11       38.74       61.53     42.06 o
  -4  21  11       17.32        8.18     31.61 o
  -3  21  11       58.99       81.09     40.71 o
  -2  21  11       42.97       57.15     33.46 o
  -1  21  11       54.36       39.41     18.11 o
   0  21  11       29.86       25.07     17.88 o
   1  21  11       36.70       47.07     20.07 o
   2  21  11        0.99        7.60     15.51 o
 -12   0  12      277.07      277.14     84.96 o
 -10   0  12     1026.36      870.87    129.47 o
  -8   0  12      827.64      781.86     76.27 o
  -6   0  12      312.55      328.34     24.56 o
  -4   0  12     2504.69     2583.22    159.90 o
  -2   0  12       45.20       32.51      7.66 o
   0   0  12     7840.42     7898.79    198.80 o
   2   0  12        4.89       20.99     13.82 o
   4   0  12       11.69        5.43     13.18 o
   6   0  12     1698.80     1599.20    105.11 o
   8   0  12     2581.70     2488.70    142.11 o
  10   0  12       23.03       31.61     36.50 o
 -12   1  12        2.88       12.00     26.66 o
 -11   1  12        6.54       -3.73     23.20 o
 -10   1  12       33.72       25.12     26.57 o
  -9   1  12       43.13       52.61     11.05 o
  -8   1  12      260.55      240.52     19.83 o
  -7   1  12       76.02       66.75      9.21 o
  -6   1  12       22.92       35.99      7.56 o
  -5   1  12      221.39      278.90     15.63 o
  -4   1  12     1293.18     1393.05     56.79 o
  -3   1  12      466.43      464.94     17.73 o
  -2   1  12     4124.75     4245.99    107.04 o
  -1   1  12     1296.59     1291.82     41.11 o
   0   1  12     2444.09     2784.52     57.79 o
   1   1  12     1049.47     1080.17     46.90 o
   2   1  12     6519.19     6959.09    154.96 o
   3   1  12      734.55      627.29     31.33 o
   4   1  12       14.24        9.89      9.48 o
   5   1  12       56.71       30.77     17.33 o
   6   1  12        3.82       -5.14     13.92 o
   7   1  12        5.35       -7.84     15.49 o
   8   1  12       62.81       76.55     27.71 o
   9   1  12       12.77       19.96     22.80 o
  10   1  12        1.20       -7.17     20.68 o
  11   1  12       49.14       58.23     33.08 o
 -12   2  12       43.03       50.35     35.22 o
 -11   2  12       10.77       -0.63     25.09 o
 -10   2  12      152.13      155.23     16.03 o
  -9   2  12      192.60      192.61     17.83 o
  -8   2  12      137.02      147.19     12.47 o
  -7   2  12      138.12      117.30     11.60 o
  -6   2  12       14.32        7.97      6.11 o
  -5   2  12       76.58       98.44     10.69 o
  -4   2  12       37.66       53.95      8.55 o
  -3   2  12       88.38      105.64      9.04 o
  -2   2  12       25.85       28.19      5.61 o
  -1   2  12      411.21      517.45     14.78 o
   0   2  12      223.45      266.64     15.12 o
   2   2  12     2247.03     2206.33     66.23 o
   3   2  12     1884.97     1904.52     47.57 o
   4   2  12      390.17      412.09     33.32 o
   5   2  12        1.54        0.65     12.20 o
   6   2  12      382.48      381.22     45.49 o
   7   2  12      743.24      691.70     54.21 o
   8   2  12       24.63       23.60     20.76 o
   9   2  12      113.67       87.21     30.13 o
  10   2  12       28.31       12.14     24.54 o
  11   2  12       76.92       99.74     35.40 o
 -12   3  12        1.26       28.81     29.41 o
 -11   3  12       11.13       15.05      9.85 o
 -10   3  12       59.52       54.22     12.43 o
  -9   3  12      225.32      230.98     22.49 o
  -8   3  12        0.59        1.08      6.32 o
  -7   3  12       47.96       61.42      9.73 o
  -6   3  12      508.17      533.04     31.69 o
  -5   3  12      142.50      189.76     14.40 o
  -4   3  12     1392.84     1339.27     41.42 o
  -3   3  12     1440.83     1464.38     26.26 o
  -2   3  12      564.75      671.26     13.07 o
  -1   3  12      534.42      580.94     16.63 o
   0   3  12     3192.53     3381.36     92.97 o
   1   3  12     2738.08     2520.11     87.10 o
   2   3  12        4.78        7.54      6.33 o
   3   3  12     2029.29     2131.01     78.24 o
   4   3  12     1951.99     1913.45     74.19 o
   5   3  12      609.13      542.64     78.89 o
   6   3  12       70.85       74.77     23.49 o
   7   3  12      421.14      381.72     48.26 o
   8   3  12        1.32       -2.22     16.93 o
   9   3  12       47.92       58.71     26.69 o
  10   3  12       19.24       15.23     27.44 o
  11   3  12        5.29       16.72     26.65 o
 -12   4  12       13.74       -0.49     28.11 o
 -11   4  12       21.45        3.92     14.36 o
 -10   4  12      166.01      162.28     24.84 o
  -9   4  12      576.84      644.06     45.48 o
  -8   4  12       10.83       30.00      8.40 o
  -7   4  12      231.52      208.19     15.77 o
  -6   4  12       46.51       47.29      9.32 o
  -5   4  12      275.28      332.66     17.65 o
  -4   4  12      461.72      534.98     20.05 o
  -3   4  12      596.71      555.31     15.92 o
  -2   4  12      587.12      606.91     13.22 o
  -1   4  12       66.55       76.46      7.23 o
   0   4  12      299.83      334.34     15.56 o
   1   4  12      527.88      459.18     20.01 o
   2   4  12     1428.28     1681.58     75.96 o
   3   4  12      454.85      412.57     23.94 o
   4   4  12      661.82      618.10     91.45 o
   5   4  12      635.39      574.95     59.25 o
   6   4  12        1.11       -3.97     14.12 o
   7   4  12       69.62       87.09     26.75 o
   8   4  12       42.45       36.54     23.10 o
   9   4  12        6.98       -0.74     18.75 o
  10   4  12       20.39       18.38     37.21 o
  11   4  12       21.02       38.95     28.77 o
 -12   5  12      691.59      845.54     49.07 o
 -11   5  12        1.33       -4.17     13.33 o
 -10   5  12        5.58       10.50      8.53 o
  -9   5  12       13.87        6.58      8.75 o
  -8   5  12        0.80        4.01      7.17 o
  -7   5  12      790.33      820.41     39.46 o
  -6   5  12      945.36      974.63     43.81 o
  -5   5  12        2.72        5.38      6.12 o
  -4   5  12       15.44       14.85      5.25 o
  -3   5  12      198.91      248.21     13.56 o
  -2   5  12     1483.92     1402.82     23.37 o
  -1   5  12      780.30      843.47     27.45 o
   0   5  12     2420.85     2413.81     54.74 o
   1   5  12      415.78      451.86     19.30 o
   2   5  12     3231.40     3400.41    145.06 o
   3   5  12        7.08       35.65      9.77 o
   4   5  12      228.88      210.66     27.26 o
   5   5  12       89.06       86.80     18.09 o
   6   5  12      142.07      152.38     31.83 o
   7   5  12      270.01      268.52     48.89 o
   8   5  12      195.36      163.31     35.63 o
   9   5  12        6.51        7.03     21.41 o
  10   5  12       24.36       23.64     26.12 o
 -12   6  12      111.73      176.28     31.86 o
 -11   6  12       46.02       34.06     18.12 o
 -10   6  12       82.34       71.44     14.04 o
  -9   6  12      110.04      136.95     18.98 o
  -8   6  12        6.77        3.43      9.11 o
  -7   6  12      614.63      613.57     45.34 o
  -6   6  12      630.51      659.38     30.10 o
  -5   6  12       13.97        8.36      7.05 o
  -4   6  12       44.15       42.01      7.66 o
  -3   6  12      534.18      520.18     18.35 o
  -2   6  12       19.16       12.68      3.99 o
  -1   6  12      171.17      179.49     10.49 o
   1   6  12       37.32       41.11      8.36 o
   2   6  12      465.34      408.98     27.86 o
   4   6  12     2688.60     2720.29    167.05 o
   5   6  12      259.47      266.58     28.81 o
   6   6  12      747.23      787.09     88.67 o
   7   6  12      173.52      167.20     35.13 o
   8   6  12        0.49        3.74     17.99 o
   9   6  12        1.54        0.83     19.99 o
  10   6  12      119.69       98.93     34.78 o
 -11   7  12       30.28       35.39     13.68 o
 -10   7  12        5.38        3.31     10.92 o
  -9   7  12       32.06       25.13     12.73 o
  -8   7  12       13.85        7.88     11.07 o
  -7   7  12       12.70       16.62      9.85 o
  -6   7  12       57.18       44.94     11.74 o
  -5   7  12       19.75       24.75      9.93 o
  -4   7  12      604.93      679.52     22.33 o
  -3   7  12      517.70      563.22     20.61 o
  -2   7  12     2710.13     2874.78     57.33 o
  -1   7  12      637.25      569.34     20.55 o
   0   7  12       25.25       50.64      7.03 o
   1   7  12        1.78       -0.45      5.01 o
   2   7  12      212.74      186.80     15.91 o
   3   7  12      303.94      342.43     30.81 o
   4   7  12     1437.02     1448.87    106.71 o
   5   7  12       37.23       18.55     13.45 o
   6   7  12        1.75        7.07     16.84 o
   7   7  12       12.57       18.45     19.60 o
   8   7  12        2.95        2.63     19.28 o
   9   7  12       31.40       23.74     23.84 o
  10   7  12      173.54      197.31     43.16 o
 -11   8  12       20.91       19.77     14.48 o
 -10   8  12       16.70       22.71     13.95 o
  -9   8  12      172.82      191.71     26.12 o
  -8   8  12      504.01      513.65     58.19 o
  -7   8  12        9.47        4.92     10.81 o
  -6   8  12      143.87      154.36     20.85 o
  -5   8  12     1894.46     1909.38    111.08 o
  -4   8  12      259.98      291.37     19.06 o
  -3   8  12     1019.30      983.50     28.72 o
  -2   8  12      668.49      688.49     15.41 o
  -1   8  12       12.40       10.43      5.15 o
   0   8  12     1189.62     1211.14     30.60 o
   1   8  12      121.72       95.89     11.86 o
   2   8  12      219.80      230.10     17.61 o
   3   8  12      315.60      234.04     26.77 o
   4   8  12      462.83      498.04     35.69 o
   5   8  12      107.49      107.49     21.03 o
   6   8  12       94.05       81.81     30.89 o
   7   8  12      373.20      315.59     66.97 o
   8   8  12      156.26      196.33     40.03 o
   9   8  12        0.14      -10.92     18.68 o
  10   8  12        2.28        2.83     22.70 o
 -11   9  12      143.65      146.21     26.79 o
 -10   9  12       34.32       38.86     16.49 o
  -9   9  12      139.57      157.03     26.98 o
  -8   9  12        7.87        5.06     11.82 o
  -7   9  12      971.52     1037.20    132.38 o
  -6   9  12      461.40      426.82     48.59 o
  -5   9  12        7.56        6.86     10.58 o
  -4   9  12      134.93      142.84     16.46 o
  -3   9  12       63.45       74.66     12.25 o
  -2   9  12      352.98      427.03     15.20 o
  -1   9  12      445.62      535.90     21.03 o
   0   9  12       14.06        6.51      6.27 o
   1   9  12      123.58      113.24     13.21 o
   2   9  12     1240.44     1079.72     88.50 o
   3   9  12      145.15      193.07     25.36 o
   4   9  12      140.24      192.87     26.54 o
   5   9  12       84.42       73.91     19.96 o
   6   9  12       31.71       52.62     24.34 o
   7   9  12     1105.19     1127.42    102.41 o
   8   9  12        7.72        3.35     19.32 o
   9   9  12      162.44      146.24     38.97 o
  10   9  12       35.39       26.14     30.09 o
 -11  10  12       13.00       10.44     15.13 o
 -10  10  12       71.59       71.76     20.27 o
  -9  10  12      332.66      354.88     46.61 o
  -8  10  12       21.14       11.99     14.16 o
  -7  10  12       46.34       37.12     16.11 o
  -6  10  12       90.74       91.40     18.47 o
  -5  10  12       57.88       54.21     15.65 o
  -4  10  12        3.04       12.93      9.07 o
  -3  10  12      212.74      209.12     15.47 o
  -2  10  12      786.07      856.64     28.36 o
  -1  10  12      352.34      306.19     20.42 o
   0  10  12      117.86      137.23     14.55 o
   1  10  12      493.20      424.76     29.85 o
   2  10  12     1335.02     1236.10     56.98 o
   3  10  12      358.27      388.03     36.07 o
   4  10  12        8.83        1.56     12.18 o
   5  10  12       92.68       93.55     22.02 o
   6  10  12       58.97       35.97     23.65 o
   7  10  12        0.88       -1.92     19.76 o
   8  10  12       57.42       59.35     27.87 o
   9  10  12       11.43       45.49     28.62 o
 -10  11  12      221.98      270.76     33.19 o
  -9  11  12      242.85      257.10     32.64 o
  -8  11  12      121.07      125.18     24.55 o
  -7  11  12       10.58        5.17     13.12 o
  -6  11  12       45.35       41.02     17.14 o
  -5  11  12        0.03       16.03     13.74 o
  -4  11  12      110.67      142.88     19.36 o
  -3  11  12      256.67      244.38     24.13 o
  -2  11  12      561.65      559.21     24.58 o
  -1  11  12      269.28      247.83     21.67 o
   0  11  12      292.46      251.38     21.08 o
   1  11  12      604.67      543.09     27.39 o
   2  11  12       69.59       77.65     14.50 o
   3  11  12      124.44      147.19     24.31 o
   4  11  12       29.53       34.24     16.60 o
   5  11  12       80.14       98.20     23.40 o
   6  11  12      922.08      844.60     85.59 o
   7  11  12       16.34       39.71     26.55 o
   8  11  12       34.28       39.96     27.60 o
   9  11  12       39.31       42.60     28.83 o
 -10  12  12       13.13       24.50     17.75 o
  -9  12  12       63.41       99.86     23.95 o
  -8  12  12      362.60      381.83     56.56 o
  -7  12  12      140.87      139.11     25.94 o
  -6  12  12        3.11       -5.25     12.94 o
  -5  12  12       19.30       19.64     15.26 o
  -4  12  12      203.51      262.38     25.75 o
  -3  12  12       39.23       87.36     16.43 o
  -2  12  12      743.35      658.24     27.50 o
  -1  12  12      748.76      704.35     31.71 o
   0  12  12       24.46       58.50     11.95 o
   1  12  12       26.66       12.55      9.83 o
   2  12  12     1034.60      942.30     66.26 o
   3  12  12      169.30      220.96     29.72 o
   4  12  12      455.28      525.39     43.64 o
   5  12  12      236.94      322.10     37.91 o
   6  12  12      413.06      438.64     57.80 o
   7  12  12      797.10      792.08     70.82 o
   8  12  12        2.44        8.15     24.00 o
   9  12  12        8.65       52.71     29.98 o
 -10  13  12       49.10       58.51     21.64 o
  -9  13  12       42.95       40.98     19.46 o
  -8  13  12        4.67       -5.60     14.13 o
  -7  13  12       16.00       -7.15     18.55 o
  -6  13  12      190.36      205.78     41.85 o
  -5  13  12       32.31       18.65     16.14 o
  -4  13  12      177.07      182.30     23.37 o
  -3  13  12        0.09       -3.38      9.89 o
  -2  13  12       40.02       55.33     11.77 o
  -1  13  12       61.76       79.56     14.94 o
   0  13  12     1638.62     1633.51    120.02 o
   1  13  12      155.28      140.56     29.83 o
   2  13  12        8.82       -1.06      9.73 o
   3  13  12        2.45       -4.59     13.15 o
   4  13  12       20.45       15.41     15.62 o
   5  13  12        6.71       -1.58     15.68 o
   6  13  12      184.77      170.22     40.41 o
   7  13  12      217.68      259.50     56.52 o
   8  13  12        0.30        8.70     24.19 o
  -9  14  12      188.88      197.62     32.79 o
  -8  14  12       10.63        4.94     16.35 o
  -7  14  12      183.92      196.58     31.71 o
  -6  14  12        7.61       -1.67     13.93 o
  -5  14  12        0.96       12.78     15.87 o
  -4  14  12        4.55        1.03     11.47 o
  -3  14  12       34.32       33.53     14.66 o
  -2  14  12      843.65      814.23     31.57 o
  -1  14  12       32.78       25.04     11.15 o
   0  14  12      181.99      187.26     24.73 o
   1  14  12       14.80       14.96     13.02 o
   2  14  12       68.97       52.93     16.38 o
   3  14  12       14.80       -3.85     16.28 o
   4  14  12       54.99       69.13     21.72 o
   5  14  12       44.38       51.69     22.12 o
   6  14  12      162.38      165.70     40.87 o
   7  14  12      118.88      112.03     37.81 o
   8  14  12       39.35       30.43     30.77 o
  -9  15  12       13.74       27.09     20.63 o
  -8  15  12       29.45       25.53     19.98 o
  -7  15  12      224.94      250.61     35.74 o
  -6  15  12      216.65      196.08     34.12 o
  -5  15  12        4.08        4.36     16.34 o
  -4  15  12       14.76       27.65     15.15 o
  -3  15  12      645.63      670.19     38.94 o
  -2  15  12       34.31       29.99     10.22 o
  -1  15  12      388.67      378.11     31.50 o
   0  15  12       11.25       13.40     13.74 o
   1  15  12      504.65      435.53     92.42 o
   2  15  12      300.66      247.01     68.19 o
   3  15  12        1.03       12.99     18.67 o
   4  15  12       59.83       57.18     25.40 o
   5  15  12       19.95       -0.35     17.81 o
   6  15  12      198.98      251.57     48.85 o
   7  15  12       12.24       22.09     34.01 o
   8  15  12      154.14      189.21     46.50 o
  -8  16  12        3.43        3.19     17.73 o
  -7  16  12      190.37      236.81     50.17 o
  -6  16  12        0.12       22.22     18.42 o
  -5  16  12       12.28        8.64     17.10 o
  -4  16  12       92.80       93.03     20.69 o
  -3  16  12        1.56       -7.93     11.79 o
  -2  16  12      111.27       93.99     22.94 o
  -1  16  12       52.40       54.81     16.11 o
   0  16  12       31.99       28.68     15.68 o
   1  16  12      214.99      182.55     29.12 o
   2  16  12        0.83        1.82     13.44 o
   3  16  12      133.21      201.53     51.16 o
   4  16  12       43.91       57.17     26.77 o
   5  16  12      349.78      436.35     56.91 o
   6  16  12       28.53       28.66     35.32 o
   7  16  12       51.37       65.80     48.63 o
  -8  17  12        0.17       -3.33     24.02 o
  -7  17  12       28.09       37.07     22.13 o
  -6  17  12      152.28      166.78     34.60 o
  -5  17  12      107.91      112.93     28.68 o
  -4  17  12        8.99        0.27     14.01 o
  -3  17  12       84.26       82.38     31.58 o
  -2  17  12        2.21        2.14     15.68 o
  -1  17  12      122.43      102.65     21.92 o
   0  17  12      449.82      461.09     41.10 o
   1  17  12        5.63        3.15     13.04 o
   2  17  12       13.05        7.93     13.88 o
   3  17  12       38.03       53.78     35.32 o
   4  17  12       87.58       69.79     42.23 o
   5  17  12      317.20      362.42     73.63 o
   6  17  12       84.26      189.06     63.30 o
  -7  18  12       28.55        5.63     27.17 o
  -6  18  12       97.39       61.04     33.17 o
  -5  18  12      501.90      478.90     86.18 o
  -4  18  12      193.78      265.79     36.46 o
  -3  18  12      613.98      622.15     47.09 o
  -2  18  12       55.85       54.35     23.91 o
  -1  18  12      103.69      113.54     23.27 o
   0  18  12       94.52       78.96     21.75 o
   1  18  12      165.75      145.00     28.49 o
   2  18  12       20.14       22.05     15.39 o
   3  18  12       14.02       40.54     34.31 o
   4  18  12        5.64       -6.66     30.51 o
   5  18  12       42.90       60.94     44.59 o
   6  18  12        1.78        8.93     38.18 o
  -6  19  12       15.93       10.47     26.81 o
  -5  19  12       10.74       27.90     45.43 o
  -4  19  12        3.02        4.27     21.36 o
  -3  19  12       15.99       10.87     25.62 o
  -2  19  12        9.93        4.55     23.26 o
  -1  19  12       72.45       73.37     18.64 o
   0  19  12       48.64       40.00     18.45 o
   1  19  12        3.40        3.60     14.65 o
   2  19  12        1.84       -0.89     13.57 o
   3  19  12       37.11       28.49     34.56 o
   4  19  12       55.59      119.27     50.66 o
   5  19  12       73.31       68.86     46.95 o
  -5  20  12        6.64       16.01     48.04 o
  -4  20  12      588.39      644.56     71.89 o
  -3  20  12        0.36       -3.20     24.19 o
  -2  20  12        0.07        9.52     24.44 o
  -1  20  12       12.68       -1.80     13.24 o
   0  20  12        9.11       -0.56     14.32 o
   1  20  12        0.15        4.42     15.19 o
   2  20  12       45.34       40.00     18.04 o
   3  20  12        0.95      -10.62     27.90 o
   4  20  12      155.02      189.48     59.34 o
  -3  21  12       61.10       77.46     40.63 o
  -2  21  12        2.49      -16.77     20.14 o
  -1  21  12       35.02       31.73     16.66 o
   0  21  12        2.20        2.30     14.60 o
   1  21  12      232.24      159.92     29.86 o
   2  21  12        4.97       10.73     14.96 o
 -11   0  13       33.14       37.59     40.96 o
  -9   0  13      219.57      200.57     31.00 o
  -7   0  13      391.85      380.01     46.08 o
  -5   0  13      816.13      875.40     65.56 o
  -3   0  13     7213.49     8073.71    335.70 o
  -1   0  13      134.39      163.18     12.19 o
   1   0  13      509.63      517.13     38.62 o
   3   0  13       50.99      114.01     24.79 o
   5   0  13     1400.53     1251.26     91.87 o
   7   0  13      192.96      228.08     56.14 o
   9   0  13      539.14      467.21     83.87 o
  11   0  13       42.35       29.75     42.90 o
 -12   1  13      301.18      305.87     62.68 o
 -11   1  13      247.11      221.64     53.29 o
 -10   1  13       78.47       89.76     18.42 o
  -9   1  13      106.22      132.93     11.88 o
  -8   1  13        4.59        0.14      6.03 o
  -7   1  13      332.58      300.75     21.03 o
  -6   1  13      165.92      141.51     12.98 o
  -5   1  13      110.14       98.93     10.85 o
  -4   1  13       10.18        0.78      5.40 o
  -3   1  13     4192.75     4673.68    102.21 o
  -2   1  13        3.99        4.82      3.99 o
  -1   1  13     1845.36     1830.06     53.57 o
   0   1  13     1991.41     2105.18     41.91 o
   1   1  13      338.67      283.94     19.28 o
   2   1  13     1505.83     1501.63     46.50 o
   3   1  13        1.30        4.33      8.27 o
   4   1  13      202.20      193.06     30.96 o
   5   1  13      174.73      139.46     28.54 o
   6   1  13     1048.13     1001.57     62.19 o
   7   1  13      899.49      908.04     69.03 o
   8   1  13        2.70        6.90     19.33 o
   9   1  13      350.21      347.24     51.43 o
  10   1  13      152.51      174.14     40.67 o
  11   1  13        1.16       -4.00     25.54 o
 -12   2  13       23.27       28.29     31.06 o
 -11   2  13        9.60        0.42     24.40 o
 -10   2  13        0.17       -3.78      8.30 o
  -9   2  13       10.25       24.49      7.65 o
  -8   2  13      149.41      139.33     13.04 o
  -7   2  13        8.26       20.64      7.41 o
  -6   2  13     1781.74     1851.09    105.44 o
  -5   2  13        0.19        2.62      5.46 o
  -4   2  13     3035.43     3160.46    103.39 o
  -3   2  13       19.05        3.43      3.81 o
  -2   2  13        2.99        6.64      3.04 o
  -1   2  13       13.48       16.18      4.10 o
   0   2  13     1810.18     1756.01     45.40 o
   1   2  13      439.65      385.68     21.10 o
   2   2  13       84.76       65.41     13.67 o
   3   2  13     1266.53     1286.55     58.62 o
   4   2  13       17.83       17.48     14.20 o
   5   2  13     1401.20     1366.52     91.33 o
   6   2  13      124.54       97.16     27.13 o
   7   2  13      375.76      341.52     46.84 o
   8   2  13       39.92       47.50     24.95 o
   9   2  13       41.54       45.78     27.23 o
  10   2  13       51.08       57.28     30.12 o
  11   2  13       16.57       36.53     29.21 o
 -12   3  13       48.53       53.40     36.72 o
 -11   3  13       12.03       11.04     10.81 o
 -10   3  13        1.01       -8.06      8.59 o
  -9   3  13       88.51       83.74     10.81 o
  -8   3  13      615.28      580.16     32.81 o
  -7   3  13      168.55      199.54     15.63 o
  -6   3  13      100.63       93.64     13.11 o
  -5   3  13       87.76       94.72     11.43 o
  -4   3  13       54.87       78.85     10.40 o
  -3   3  13      109.25      114.55      9.17 o
  -2   3  13      113.36      107.59      6.78 o
  -1   3  13        0.57        1.00      3.60 o
   0   3  13        0.35       -4.21      4.21 o
   1   3  13     3074.82     3282.46     91.39 o
   2   3  13        4.26        2.98      5.96 o
   3   3  13      477.46      451.04     30.23 o
   4   3  13      660.65      687.88     47.50 o
   5   3  13      904.87      792.41     53.51 o
   6   3  13     1250.40     1186.61    120.66 o
   7   3  13      174.64      168.94     34.95 o
   8   3  13       85.67      102.78     30.66 o
   9   3  13       75.42       78.81     31.26 o
  10   3  13        1.34       -3.62     22.25 o
 -12   4  13       61.62       53.88     37.13 o
 -11   4  13      243.22      290.82     43.44 o
 -10   4  13       10.37       16.84     11.44 o
  -9   4  13       23.34       35.28     10.37 o
  -8   4  13      208.57      224.31     17.47 o
  -7   4  13       18.18       14.08      7.77 o
  -6   4  13      373.48      369.56     19.56 o
  -5   4  13       58.53       88.03     11.41 o
  -4   4  13      510.16      508.53     22.99 o
  -3   4  13     2093.91     2044.12     37.97 o
  -2   4  13     1747.96     1728.08     39.25 o
  -1   4  13      123.39      134.00      9.44 o
   0   4  13     2136.97     2158.06     56.71 o
   1   4  13      221.41      311.60     17.48 o
   2   4  13     2051.42     2213.97     61.76 o
   3   4  13      516.32      471.53     28.90 o
   4   4  13      430.09      369.99     30.63 o
   5   4  13       13.64        6.09     14.47 o
   6   4  13      248.83      154.90     32.38 o
   7   4  13      370.09      336.25     46.23 o
   8   4  13       27.89       22.46     20.75 o
   9   4  13       27.44       19.68     24.44 o
  10   4  13        6.37       10.16     22.63 o
 -12   5  13      121.86      149.39     27.03 o
 -11   5  13       13.52        5.88     14.99 o
 -10   5  13        0.13        6.66      8.85 o
  -9   5  13      142.23      118.26     15.76 o
  -8   5  13      104.78      145.54     16.78 o
  -7   5  13      488.13      517.84     31.02 o
  -6   5  13     2031.45     2042.07    105.94 o
  -5   5  13       38.40       37.89      8.54 o
  -4   5  13       28.16       33.51      6.81 o
  -3   5  13       41.47       29.58      6.37 o
  -2   5  13      444.35      470.15     15.97 o
  -1   5  13      393.67      440.29     16.01 o
   0   5  13        7.24        9.87      5.47 o
   1   5  13      340.65      315.41     18.87 o
   2   5  13      187.77      139.89     15.98 o
   3   5  13      323.88      280.07     25.18 o
   4   5  13     1786.53     1705.00    102.89 o
   5   5  13      888.60      863.09     72.55 o
   6   5  13      256.13      252.20     39.95 o
   7   5  13       83.42       65.39     26.03 o
   8   5  13      221.26      227.70     41.80 o
   9   5  13        0.94        7.25     21.18 o
  10   5  13        1.30       -8.54     20.97 o
 -11   6  13       48.60       50.80     20.64 o
 -10   6  13      111.84      116.30     17.86 o
  -9   6  13        5.41        6.53      9.55 o
  -8   6  13      171.27      179.41     18.90 o
  -7   6  13      976.25     1001.97     64.11 o
  -6   6  13       27.56       27.89     10.46 o
  -5   6  13      650.62      621.09     24.47 o
  -4   6  13     1743.68     1721.38     47.05 o
  -3   6  13      818.82      830.77     23.18 o
  -2   6  13      127.95      109.69      8.31 o
   0   6  13      130.15       88.76     11.19 o
   1   6  13       88.52       70.62     10.30 o
   2   6  13       36.06       30.08      8.26 o
   3   6  13      350.07      379.10     31.13 o
   4   6  13     2129.49     1970.36    114.86 o
   5   6  13      315.64      295.19     31.67 o
   6   6  13      145.51      128.07     31.02 o
   7   6  13       33.79       26.20     21.67 o
   8   6  13        2.12        9.82     19.74 o
   9   6  13        9.43        3.69     21.89 o
  10   6  13       28.38       23.62     25.74 o
 -11   7  13       62.17       61.83     15.67 o
 -10   7  13        2.45       -8.18      9.83 o
  -9   7  13        2.28        6.76     11.26 o
  -8   7  13       98.54      104.24     18.65 o
  -7   7  13      227.78      208.21     31.13 o
  -6   7  13      643.56      648.38     30.65 o
  -5   7  13     5093.50     5028.28    142.26 o
  -4   7  13      668.77      674.61     24.14 o
  -3   7  13      199.01      211.56     16.38 o
  -2   7  13        7.90        1.68      4.11 o
  -1   7  13     1527.33     1522.48     32.15 o
   0   7  13     2619.60     2940.37     91.91 o
   1   7  13       98.56       80.68     11.28 o
   2   7  13       12.50       19.52      7.62 o
   3   7  13       59.23       59.32     16.01 o
   4   7  13      895.92      853.60     43.41 o
   5   7  13       53.33       53.86     16.58 o
   6   7  13       37.59       43.89     23.45 o
   7   7  13        8.74       21.97     20.36 o
   8   7  13        1.37       -9.25     17.09 o
   9   7  13      151.94      177.99     41.33 o
  10   7  13       26.08       22.53     25.96 o
 -11   8  13      216.11      235.07     30.63 o
 -10   8  13        0.19       -3.16     11.18 o
  -9   8  13       34.83       36.48     15.02 o
  -8   8  13      162.66      152.20     22.37 o
  -7   8  13      844.57      943.88    112.57 o
  -6   8  13      256.12      262.35     26.41 o
  -5   8  13      204.51      226.58     24.28 o
  -4   8  13     1585.40     1590.38     49.04 o
  -3   8  13        0.56       -0.84      6.64 o
  -2   8  13      479.96      562.40     14.72 o
  -1   8  13     1046.34     1060.79     28.03 o
   0   8  13      138.24      168.52     14.98 o
   1   8  13       97.22       68.77     10.86 o
   2   8  13      363.43      280.14     20.14 o
   3   8  13     1686.10     1690.97     87.79 o
   4   8  13        0.16       -9.01      9.01 o
   5   8  13        3.30        3.54     12.45 o
   6   8  13       30.00       15.73     18.40 o
   7   8  13        4.78       -4.76     18.07 o
   8   8  13       16.41       33.54     23.93 o
   9   8  13       36.97       51.74     28.33 o
  10   8  13       36.08       24.30     28.38 o
 -11   9  13        0.71        8.30     13.65 o
 -10   9  13      154.52      144.33     24.11 o
  -9   9  13      233.92      288.04     29.83 o
  -8   9  13      281.89      284.05     33.81 o
  -7   9  13        0.05       -1.81     11.30 o
  -6   9  13      255.40      260.05     27.42 o
  -5   9  13      111.90      120.21     19.64 o
  -4   9  13      588.15      612.74     27.72 o
  -3   9  13        1.36       -0.27      7.05 o
  -2   9  13       15.77       15.49      5.56 o
  -1   9  13        1.25        2.55      6.13 o
   0   9  13     1704.32     1633.10     37.29 o
   1   9  13      736.86      790.15     39.28 o
   2   9  13        0.17       -4.02      6.97 o
   3   9  13      752.34      736.43     41.35 o
   4   9  13       47.68       75.39     19.44 o
   5   9  13        1.95        0.35     12.92 o
   6   9  13      213.69      202.68     44.93 o
   7   9  13      175.16      160.29     37.84 o
   8   9  13      229.57      254.16     45.83 o
   9   9  13       88.08      100.82     35.16 o
  10   9  13       39.48       40.44     35.44 o
 -11  10  13        6.94       11.90     14.98 o
 -10  10  13      512.60      578.39    112.59 o
  -9  10  13        4.09       16.82     14.72 o
  -8  10  13       43.91       69.35     25.72 o
  -7  10  13        6.16        0.20     11.43 o
  -6  10  13      683.41      679.34     51.21 o
  -5  10  13      619.90      630.60     34.94 o
  -4  10  13       27.27       29.56     10.56 o
  -3  10  13      438.05      460.16     20.80 o
  -2  10  13      439.34      479.63     18.73 o
  -1  10  13       42.93       46.41     10.47 o
   0  10  13      335.01      305.52     20.08 o
   1  10  13     1826.04     1644.17     70.54 o
   2  10  13      622.97      623.51     33.12 o
   3  10  13      126.67      178.14     30.49 o
   4  10  13       10.01       25.68     15.36 o
   5  10  13      180.71      160.61     27.53 o
   6  10  13      171.29      199.69     41.17 o
   7  10  13       92.97      108.61     33.94 o
   8  10  13        0.00        1.92     20.85 o
   9  10  13       12.14       27.18     27.84 o
 -10  11  13      133.68      151.02     27.23 o
  -9  11  13      588.63      643.54     95.62 o
  -8  11  13       44.81       46.51     19.98 o
  -7  11  13       31.90        8.85     14.00 o
  -6  11  13        9.13        8.54     14.09 o
  -5  11  13      740.78      738.96     51.36 o
  -4  11  13      126.83      130.13     19.54 o
  -3  11  13       38.10       35.90     12.48 o
  -2  11  13      868.26      888.19     29.81 o
  -1  11  13      317.22      302.18     23.58 o
   0  11  13      564.55      525.10     27.32 o
   1  11  13       59.21       53.62     12.41 o
   2  11  13      124.06       95.81     15.90 o
   3  11  13     1239.15     1316.62     56.28 o
   4  11  13       15.61       20.87     15.65 o
   5  11  13       63.43       82.07     22.73 o
   6  11  13        1.23        1.80     19.41 o
   7  11  13      181.85      171.00     40.63 o
   8  11  13      324.86      422.68     84.08 o
   9  11  13       17.11        9.93     27.66 o
 -10  12  13       57.58       44.64     20.19 o
  -9  12  13      222.73      271.74     47.50 o
  -8  12  13       29.54       26.62     17.68 o
  -7  12  13       84.69       85.92     23.15 o
  -6  12  13        2.49        1.75     13.27 o
  -5  12  13      187.28      207.94     30.91 o
  -4  12  13        5.69        3.48     10.52 o
  -3  12  13      596.94      651.41     35.50 o
  -2  12  13      134.21      127.19     15.49 o
  -1  12  13      587.79      552.77     28.90 o
   0  12  13       48.08       31.58     11.68 o
   1  12  13      648.74      688.07     40.87 o
   2  12  13       22.19       14.77     10.32 o
   3  12  13      330.53      370.25     38.02 o
   4  12  13        0.00        5.61     13.58 o
   5  12  13       96.69      103.24     25.02 o
   6  12  13     1091.96     1124.68    303.73 o
   7  12  13       12.01       14.40     24.97 o
   8  12  13       84.90       62.07     30.57 o
   9  12  13       98.71       98.37     37.88 o
 -10  13  13      192.05      167.99     46.69 o
  -9  13  13        6.72       12.28     16.56 o
  -8  13  13        8.71       22.64     17.55 o
  -7  13  13      204.55      224.86     32.53 o
  -6  13  13       51.89       72.41     21.53 o
  -5  13  13        0.94        5.62     14.42 o
  -4  13  13      576.29      626.26     36.29 o
  -3  13  13      111.69      140.46     21.28 o
  -2  13  13      273.07      281.90     21.02 o
  -1  13  13      362.36      353.15     26.28 o
   0  13  13      439.65      473.02     62.07 o
   1  13  13       35.64       36.19     13.94 o
   2  13  13      596.42      538.57     66.78 o
   3  13  13        8.76        9.76     15.45 o
   4  13  13      275.49      325.89     38.52 o
   5  13  13        1.34        0.26     16.06 o
   6  13  13       17.38       28.38     26.87 o
   7  13  13       71.27       84.21     34.77 o
   8  13  13        0.66       -9.71     22.25 o
  -9  14  13       18.96        9.46     18.11 o
  -8  14  13       53.65       50.70     20.92 o
  -7  14  13       41.79       54.57     21.75 o
  -6  14  13      389.73      438.31     55.84 o
  -5  14  13        8.63        1.84     14.58 o
  -4  14  13       12.00        0.63     11.90 o
  -3  14  13       13.78       16.17     13.00 o
  -2  14  13      707.21      652.02     29.30 o
  -1  14  13      207.70      188.79     27.59 o
   0  14  13      168.04      156.31     23.41 o
   1  14  13       15.60       16.62     13.15 o
   2  14  13      476.07      459.93     36.68 o
   3  14  13       29.67       43.48     23.00 o
   4  14  13       47.18       60.75     21.68 o
   5  14  13       56.72       57.98     23.21 o
   6  14  13       47.97       56.69     30.13 o
   7  14  13        0.12       -1.81     23.45 o
   8  14  13      249.01      281.84     54.46 o
  -9  15  13       32.23       11.28     19.65 o
  -8  15  13      110.87      111.27     28.15 o
  -7  15  13       13.11       22.68     18.45 o
  -6  15  13        1.22      -10.17     14.59 o
  -5  15  13       73.65       69.70     22.91 o
  -4  15  13       56.01       41.65     16.29 o
  -3  15  13      379.43      408.64     35.64 o
  -2  15  13      405.28      414.64     41.50 o
  -1  15  13      330.64      286.35     29.57 o
   0  15  13        6.18       11.28     13.78 o
   1  15  13        7.52       -2.83     12.29 o
   2  15  13      252.69      252.92     47.83 o
   3  15  13        0.07       -8.93     17.05 o
   4  15  13       56.28       92.24     30.06 o
   5  15  13       13.55       -9.02     20.68 o
   6  15  13       67.37       87.70     35.91 o
   7  15  13       80.23       83.97     37.01 o
  -8  16  13       41.50       48.81     22.89 o
  -7  16  13      275.66      388.30     45.56 o
  -6  16  13       22.03       18.67     19.07 o
  -5  16  13      461.58      484.36     48.62 o
  -4  16  13      108.02      100.00     21.73 o
  -3  16  13       45.79       50.92     16.98 o
  -2  16  13      220.30      230.07     32.79 o
  -1  16  13      460.38      383.83     35.10 o
   0  16  13        5.52       14.67     13.85 o
   1  16  13      189.94      157.05     27.75 o
   2  16  13      666.38      559.91    124.79 o
   3  16  13       72.77      102.49     42.06 o
   4  16  13        0.01       24.42     23.39 o
   5  16  13        9.57       17.62     23.76 o
   6  16  13       13.17       19.13     35.23 o
   7  16  13       99.76       73.16     43.83 o
  -7  17  13      161.78      135.86     31.82 o
  -6  17  13       98.00      124.44     29.89 o
  -5  17  13       34.25       36.95     21.60 o
  -4  17  13       82.56       90.92     21.68 o
  -3  17  13       20.44       -7.37     16.54 o
  -2  17  13        4.30        7.18     16.41 o
  -1  17  13      270.95      238.04     30.37 o
   0  17  13       52.62       18.88     15.73 o
   1  17  13      800.37      752.88    134.23 o
   2  17  13      138.28      126.86     26.51 o
   3  17  13        9.64       -9.52     26.30 o
   4  17  13        8.19        0.08     32.03 o
   5  17  13      147.92      137.87     38.40 o
   6  17  13        6.86       25.62     38.01 o
  -7  18  13      243.14      322.75     56.55 o
  -6  18  13        1.40       -4.95     23.47 o
  -5  18  13        9.55       14.60     20.22 o
  -4  18  13      534.84      518.85     49.91 o
  -3  18  13       26.21       37.72     19.33 o
  -2  18  13      195.58      201.99     36.86 o
  -1  18  13        5.98       14.28     14.38 o
   0  18  13       47.71       49.40     19.12 o
   1  18  13       96.97       65.91     27.86 o
   2  18  13        6.55        6.67     13.69 o
   3  18  13        4.78       10.62     29.84 o
   4  18  13      344.51      384.52     73.33 o
   5  18  13       68.74      108.98     50.40 o
  -6  19  13        1.17       -6.50     24.57 o
  -5  19  13       14.04       20.57     43.83 o
  -4  19  13      123.77      124.36     36.48 o
  -3  19  13      152.47      167.99     48.55 o
  -2  19  13       70.12       48.94     24.37 o
  -1  19  13       20.52       14.93     14.17 o
   0  19  13        1.15      -10.78     12.37 o
   1  19  13       78.24       79.35     22.65 o
   2  19  13       69.52       53.37     20.01 o
   3  19  13        4.06       -6.49     28.91 o
  -5  20  13      168.01      185.52     73.50 o
  -4  20  13       14.66        3.03     27.65 o
  -3  20  13      300.59      347.52     67.68 o
  -2  20  13      161.22      162.34     46.95 o
  -1  20  13       75.46       67.63     20.01 o
   0  20  13        3.87        9.06     15.63 o
   1  20  13       58.89       21.77     17.45 o
   2  20  13      168.89      173.34     35.19 o
   3  20  13       46.12       37.76     36.08 o
  -3  21  13        9.96        9.19     28.74 o
  -2  21  13       16.79       -5.48     22.93 o
  -1  21  13       11.29        4.91     14.14 o
   0  21  13        3.32        6.34     15.07 o
   1  21  13       81.61       59.32     21.93 o
 -12   0  14      280.29      235.50     81.51 o
 -10   0  14       84.72      107.88     39.40 o
  -8   0  14       12.31       25.66     11.64 o
  -6   0  14      219.80      275.20     48.38 o
  -4   0  14      453.28      491.42     46.67 o
  -2   0  14     1476.47     1551.23     66.80 o
   0   0  14      172.73      254.44     18.65 o
   2   0  14     1825.68     1733.64     88.08 o
   4   0  14     1439.61     1395.23     95.92 o
   6   0  14        3.97       -4.05     22.17 o
   8   0  14      203.85      212.07     58.66 o
  10   0  14      299.65      254.80     69.03 o
 -12   1  14        1.48       10.23     27.62 o
 -11   1  14      648.67      539.86     77.03 o
 -10   1  14        1.75        3.39      9.04 o
  -9   1  14       10.20        8.66      7.20 o
  -8   1  14      315.41      332.07     17.81 o
  -7   1  14      376.01      300.50     19.24 o
  -6   1  14      227.28      213.47     19.56 o
  -5   1  14       32.18       28.89      7.87 o
  -4   1  14      262.10      274.31     17.88 o
  -2   1  14        4.81        9.19      3.97 o
  -1   1  14      192.26      228.89     10.79 o
   0   1  14      278.29      247.30     16.12 o
   1   1  14      119.86      164.66     16.34 o
   2   1  14     1320.75     1379.42     46.27 o
   3   1  14      390.48      410.25     32.32 o
   4   1  14      126.87      125.14     27.13 o
   5   1  14       45.62       37.92     19.38 o
   6   1  14        2.62       13.39     17.01 o
   7   1  14       12.98        5.79     18.32 o
   8   1  14      646.30      650.37     62.28 o
   9   1  14      312.13      349.37     52.98 o
  10   1  14      153.09      155.10     40.27 o
 -12   2  14       48.75       77.25     39.85 o
 -11   2  14       55.12       50.96     32.53 o
 -10   2  14      258.41      252.37     23.58 o
  -9   2  14        6.30        4.53      7.00 o
  -8   2  14       27.64       31.81      8.97 o
  -7   2  14       41.02       44.07      9.64 o
  -6   2  14       15.47       12.20      7.26 o
  -5   2  14       53.52       51.12      9.35 o
  -4   2  14      211.83      157.69     14.16 o
  -3   2  14      138.91      154.58     10.81 o
  -2   2  14     1212.83     1256.09     33.14 o
  -1   2  14      171.10      159.13      9.75 o
   0   2  14      363.97      295.15     17.57 o
   1   2  14     2045.65     1959.03     68.76 o
   2   2  14     3045.85     2855.19     54.85 o
   3   2  14      679.25      538.03     28.60 o
   4   2  14      218.98      175.60     31.37 o
   5   2  14        1.92       -2.98     13.74 o
   6   2  14       60.30       22.61     19.40 o
   7   2  14        0.22       -4.27     16.03 o
   8   2  14      377.34      426.01     55.86 o
   9   2  14        5.56       48.81     27.37 o
  10   2  14       73.10       45.51     28.61 o
 -12   3  14       56.73       66.81     37.92 o
 -11   3  14      781.24      829.62     57.49 o
 -10   3  14        2.60        0.10      9.61 o
  -9   3  14       44.73       56.74      9.27 o
  -8   3  14        7.95        8.85      7.51 o
  -7   3  14      589.38      531.81     38.76 o
  -6   3  14       61.22       45.86      9.86 o
  -5   3  14       24.33       15.62      7.33 o
  -4   3  14      256.69      205.72     13.34 o
  -3   3  14     1131.81     1030.68     22.40 o
  -2   3  14     1868.85     1906.83     54.90 o
  -1   3  14       26.94       22.82      5.73 o
   0   3  14     1697.16     1379.71     40.26 o
   1   3  14       42.88       18.99      6.78 o
   2   3  14       17.23       22.38      8.16 o
   3   3  14        8.34        9.03      7.22 o
   4   3  14      822.79      695.95     49.64 o
   5   3  14      403.47      395.32     47.18 o
   6   3  14      210.18      158.55     33.87 o
   7   3  14       54.32       27.22     20.56 o
   8   3  14       66.29       48.56     26.46 o
   9   3  14       73.79       74.72     30.48 o
  10   3  14      147.30      135.80     38.22 o
 -12   4  14        0.12       -4.30     26.29 o
 -11   4  14      343.52      366.26     34.66 o
 -10   4  14      104.54      100.52     13.94 o
  -9   4  14      370.80      403.46     24.29 o
  -8   4  14      111.99      102.30     11.74 o
  -7   4  14      148.23      143.93     14.75 o
  -6   4  14       62.91       42.09      9.88 o
  -5   4  14      329.16      339.56     19.92 o
  -4   4  14      237.41      289.80     15.82 o
  -3   4  14       21.71       14.17      5.30 o
  -2   4  14     1653.37     1773.72     43.12 o
  -1   4  14     2695.77     2734.94     92.63 o
   0   4  14       96.89       81.47     10.52 o
   1   4  14        1.94        8.08      5.72 o
   2   4  14        5.11       25.68      8.59 o
   3   4  14      179.39      199.93     25.33 o
   4   4  14      777.15      728.36     39.12 o
   5   4  14        0.64       14.29     15.97 o
   6   4  14      769.02      829.63     59.82 o
   7   4  14        3.45       19.09     20.11 o
   8   4  14       31.96       32.98     24.08 o
   9   4  14        7.37       21.31     24.31 o
  10   4  14        6.75       15.72     25.01 o
 -11   5  14       65.11       75.33     21.52 o
 -10   5  14        6.42       11.10      9.65 o
  -9   5  14        0.46        4.38      9.09 o
  -8   5  14      638.68      618.30     34.99 o
  -7   5  14       51.29       42.73     12.06 o
  -6   5  14      434.10      454.56     21.69 o
  -5   5  14      593.04      655.04     33.47 o
  -4   5  14      296.43      261.59     15.66 o
  -3   5  14      748.05      791.21     22.74 o
  -2   5  14        7.28        5.57      3.45 o
  -1   5  14      211.96      197.44     11.60 o
   0   5  14     1906.14     1761.98     76.99 o
   1   5  14      640.62      585.20     22.93 o
   2   5  14      287.48      322.49     23.06 o
   3   5  14      556.21      522.30     37.40 o
   4   5  14       21.14       30.01     14.04 o
   5   5  14     1008.11      949.03     47.06 o
   6   5  14       65.64       33.09     20.52 o
   7   5  14       71.94       70.98     26.94 o
   8   5  14      179.52      143.57     36.03 o
   9   5  14        4.69       -4.12     21.73 o
  10   5  14       35.53        8.34     24.84 o
 -11   6  14       48.23       50.42     14.37 o
 -10   6  14      149.27      151.23     20.54 o
  -9   6  14       21.90       23.60     12.09 o
  -8   6  14      289.92      293.50     27.62 o
  -7   6  14      384.51      391.60     26.25 o
  -6   6  14      951.22      837.05     44.43 o
  -5   6  14      399.12      416.31     25.43 o
  -4   6  14      147.07      173.00     13.38 o
  -3   6  14       13.88        7.88      5.63 o
  -2   6  14      143.16      143.97      9.52 o
  -1   6  14      443.81      415.25     15.04 o
   0   6  14       68.37       35.94      8.38 o
   1   6  14      371.05      249.46     18.18 o
   2   6  14       89.54       86.66     12.03 o
   3   6  14      366.52      356.33     30.92 o
   4   6  14       42.91       28.36     14.06 o
   5   6  14      110.35      127.86     22.71 o
   6   6  14     1104.79     1110.39     69.26 o
   7   6  14      253.34      252.04     42.50 o
   8   6  14        9.75       -1.49     20.18 o
   9   6  14        0.00       -1.78     21.99 o
  10   6  14      125.68      164.77     42.30 o
 -11   7  14        1.83        2.19     11.05 o
 -10   7  14      153.17      145.62     20.78 o
  -9   7  14      258.30      283.33     40.22 o
  -8   7  14      578.18      588.32     52.30 o
  -7   7  14       45.89       40.13     13.78 o
  -6   7  14      527.11      477.57     32.59 o
  -5   7  14       42.82       26.30     12.15 o
  -4   7  14      532.42      546.28     29.43 o
  -3   7  14     1327.26     1289.83     37.12 o
  -2   7  14      213.33      253.61     10.87 o
  -1   7  14      711.49      713.44     18.87 o
   0   7  14      652.77      744.74     20.83 o
   1   7  14        6.57       21.60      7.47 o
   2   7  14       47.90       38.58      9.47 o
   3   7  14     2097.49     2043.99    149.40 o
   4   7  14      270.30      281.86     31.47 o
   5   7  14      138.77      142.79     24.59 o
   6   7  14       51.00       74.26     26.63 o
   7   7  14      221.42      184.42     38.29 o
   8   7  14        0.07        0.57     20.80 o
   9   7  14      239.77      251.20     47.33 o
  10   7  14      231.38      289.33     70.59 o
 -11   8  14        0.77       -0.90     12.52 o
 -10   8  14       71.57       57.35     16.45 o
  -9   8  14       25.48       26.84     14.33 o
  -8   8  14      175.78      183.09     23.79 o
  -7   8  14       12.63        7.92     11.10 o
  -6   8  14      335.68      328.76     29.67 o
  -5   8  14      824.78      852.04     38.22 o
  -4   8  14       30.21       24.93      9.48 o
  -3   8  14      432.55      409.27     22.90 o
  -2   8  14      204.59      237.73     12.59 o
  -1   8  14      550.39      520.04     17.98 o
   0   8  14      217.27      233.96     13.28 o
   1   8  14        0.11       -5.28      5.28 o
   2   8  14      223.17      176.83     18.70 o
   3   8  14       24.64       22.13     13.30 o
   4   8  14      546.14      590.35     38.99 o
   5   8  14        0.06        0.25     12.57 o
   6   8  14       36.36        5.14     24.19 o
   7   8  14      247.02      262.80     58.66 o
   8   8  14       33.34       46.16     27.38 o
   9   8  14      229.63      233.68     47.16 o
  10   8  14       48.81       66.61     33.29 o
 -11   9  14        0.30       -5.04     13.03 o
 -10   9  14        3.40       -3.62     13.18 o
  -9   9  14        0.36       -8.21     11.89 o
  -8   9  14       64.10       79.26     18.20 o
  -7   9  14        4.08        1.79     10.85 o
  -6   9  14      125.99      116.05     20.15 o
  -5   9  14     1320.80     1315.96     72.33 o
  -4   9  14      437.26      442.66     32.11 o
  -3   9  14       38.16       69.21     12.61 o
  -2   9  14      494.01      529.88     17.92 o
  -1   9  14      144.34      141.43     15.24 o
   0   9  14        1.03       -2.08      6.24 o
   1   9  14        0.22       -5.82      5.82 o
   2   9  14      152.08      138.99     24.77 o
   3   9  14      104.03       94.22     20.57 o
   4   9  14       35.87       46.32     17.46 o
   5   9  14      266.67      283.30     34.74 o
   6   9  14       42.43       31.69     22.72 o
   7   9  14       75.34       61.40     27.44 o
   8   9  14      209.68      160.67     39.59 o
   9   9  14      205.56      158.09     41.60 o
 -10  10  14        7.02        7.30     14.93 o
  -9  10  14       36.49       40.56     17.74 o
  -8  10  14      196.04      206.64     26.82 o
  -7  10  14      180.61      181.25     24.95 o
  -6  10  14        7.17        1.01     11.44 o
  -5  10  14        4.28        5.79     11.49 o
  -4  10  14       11.29       15.25     11.84 o
  -3  10  14      699.44      649.70     22.93 o
  -2  10  14       31.75       51.65      8.70 o
  -1  10  14      856.38      782.22     31.83 o
   0  10  14       12.60       13.17      8.34 o
   1  10  14        0.58       -3.98      7.10 o
   2  10  14      914.91      831.00     60.89 o
   3  10  14      278.44      312.41     33.72 o
   4  10  14       95.34      107.64     23.10 o
   5  10  14       59.33       64.89     20.95 o
   6  10  14     1008.44      960.36     90.32 o
   7  10  14      150.29      165.07     39.48 o
   8  10  14      127.44      127.08     37.26 o
   9  10  14        9.13       18.77     35.82 o
 -10  11  14       13.86       15.39     16.35 o
  -9  11  14      188.59      177.89     29.30 o
  -8  11  14     1222.46     1201.40    139.93 o
  -7  11  14       15.07       11.67     15.36 o
  -6  11  14      174.45      187.69     28.49 o
  -5  11  14       25.75       24.93     15.86 o
  -4  11  14      162.27      139.14     25.16 o
  -3  11  14      292.12      344.55     29.50 o
  -2  11  14      110.30      100.97     13.59 o
  -1  11  14       28.50       11.67      9.09 o
   0  11  14        1.29        2.34      7.75 o
   1  11  14       75.92       70.64     14.81 o
   2  11  14       10.02        3.29      8.53 o
   3  11  14      104.44       93.12     22.02 o
   4  11  14       70.75       65.01     20.03 o
   5  11  14        9.96       22.79     17.17 o
   6  11  14       42.86       21.66     25.79 o
   7  11  14       40.36       16.53     25.37 o
   8  11  14       82.43       90.31     33.65 o
   9  11  14       15.00       15.83     27.60 o
 -10  12  14       24.92       21.15     18.10 o
  -9  12  14       10.53       15.09     17.39 o
  -8  12  14       83.18       89.38     24.05 o
  -7  12  14       48.62       77.06     21.28 o
  -6  12  14        2.40        9.62     14.75 o
  -5  12  14      376.66      374.61     39.07 o
  -4  12  14      541.19      499.99     34.69 o
  -3  12  14        8.90       14.61     11.47 o
  -2  12  14      149.49      139.42     15.93 o
  -1  12  14        0.11       -3.68      8.15 o
   0  12  14      320.00      344.71     31.97 o
   1  12  14      173.05      175.36     23.31 o
   2  12  14      360.21      278.51     31.44 o
   3  12  14      131.90      100.05     22.72 o
   4  12  14        4.85        0.18     14.08 o
   5  12  14        2.23       13.07     16.23 o
   6  12  14       86.98      111.05     34.55 o
   7  12  14       17.19       12.39     24.51 o
   8  12  14      279.86      295.02     53.10 o
  -9  13  14       17.21       12.01     17.02 o
  -8  13  14      148.73      150.82     28.50 o
  -7  13  14       35.22       30.76     18.84 o
  -6  13  14        1.23        1.38     14.92 o
  -5  13  14      147.41      142.25     31.94 o
  -4  13  14      185.41      158.19     22.97 o
  -3  13  14       31.82       21.45     13.00 o
  -2  13  14      340.75      315.92     24.54 o
  -1  13  14        7.24       -4.18      8.43 o
   0  13  14       52.49       46.86     15.16 o
   1  13  14       88.64       69.16     19.51 o
   2  13  14        0.28        3.12     10.71 o
   3  13  14       78.35       56.45     22.95 o
   4  13  14       29.06       34.76     18.57 o
   5  13  14      192.98      252.00     35.73 o
   6  13  14        1.60        0.82     21.67 o
   7  13  14       21.67       38.03     28.12 o
   8  13  14       48.81       24.55     29.34 o
  -9  14  14        3.14       27.27     19.70 o
  -8  14  14        0.11        1.34     16.83 o
  -7  14  14      130.18      150.74     29.89 o
  -6  14  14        3.50       -8.04     15.14 o
  -5  14  14      138.65      135.17     27.71 o
  -4  14  14        9.18        8.55     12.55 o
  -3  14  14      833.29      870.57     43.77 o
  -2  14  14       95.83      116.86     24.05 o
  -1  14  14       96.81      102.14     19.35 o
   0  14  14       61.64       67.18     19.24 o
   1  14  14      263.31      205.01     30.25 o
   2  14  14       28.37       25.03     15.67 o
   3  14  14        0.05      -11.41     16.07 o
   4  14  14      112.02      157.50     35.07 o
   5  14  14       68.61       77.69     25.57 o
   6  14  14      244.35      293.19     52.23 o
   7  14  14       28.61       32.23     29.27 o
   8  14  14      348.66      332.27     59.19 o
  -8  15  14       70.75       70.76     24.42 o
  -7  15  14       57.58       66.28     23.68 o
  -6  15  14       20.48        9.77     17.39 o
  -5  15  14       59.78       81.10     24.59 o
  -4  15  14        6.17        2.18     12.59 o
  -3  15  14      173.05      198.31     26.96 o
  -2  15  14      122.11      169.50     66.25 o
  -1  15  14      341.08      313.14     30.74 o
   0  15  14      241.38      218.53     30.07 o
   1  15  14       59.83       68.52     19.64 o
   2  15  14       62.42       26.79     15.79 o
   3  15  14      115.04      161.67     47.29 o
   4  15  14       24.49       22.99     23.30 o
   5  15  14      121.59      126.72     34.98 o
   6  15  14       99.83      130.82     53.44 o
   7  15  14       13.52        1.45     27.54 o
  -8  16  14       45.62       79.20     26.30 o
  -7  16  14       19.01       33.15     21.29 o
  -6  16  14       86.56       97.14     26.88 o
  -5  16  14       92.86       83.80     26.15 o
  -4  16  14       26.57       32.99     16.75 o
  -3  16  14        0.26        7.51     13.82 o
  -2  16  14      304.81      361.27     40.72 o
  -1  16  14     1610.94     1612.48    112.36 o
   0  16  14      314.69      284.54     34.76 o
   1  16  14        0.05        6.80     13.61 o
   2  16  14      148.64      155.08     28.21 o
   3  16  14        0.02        4.05     28.74 o
   4  16  14      874.39      916.30     93.39 o
   5  16  14        6.84        1.39     21.52 o
   6  16  14        3.43      -13.15     31.19 o
  -7  17  14        3.32       14.46     21.08 o
  -6  17  14       77.61       65.23     25.07 o
  -5  17  14        2.04       14.68     19.57 o
  -4  17  14        0.20       -4.82     14.25 o
  -3  17  14       34.19       48.81     20.50 o
  -2  17  14       97.23      102.28     25.92 o
  -1  17  14      322.57      255.50     31.22 o
   0  17  14      388.12      310.70     37.07 o
   1  17  14      770.32      671.37    146.49 o
   2  17  14       96.86       80.56     30.09 o
   3  17  14       18.66       30.60     32.79 o
   4  17  14      283.03      351.06     70.38 o
   5  17  14      152.11      180.80     59.34 o
   6  17  14       43.05       -3.03     34.98 o
  -6  18  14       14.27       10.17     21.07 o
  -5  18  14      108.29       92.11     28.45 o
  -4  18  14       99.90       89.17     25.90 o
  -3  18  14        0.00       -0.74     14.95 o
  -2  18  14        2.62       -1.39     17.79 o
  -1  18  14       39.89       38.71     17.42 o
   0  18  14      194.02      175.71     29.38 o
   1  18  14        0.13       -3.38     13.35 o
   2  18  14       52.41       30.40     17.49 o
   3  18  14       48.10       16.01     31.02 o
   4  18  14       18.12        9.36     33.72 o
   5  18  14       26.30       15.17     38.86 o
  -5  19  14       60.29       70.38     53.35 o
  -4  19  14      445.92      513.07     65.09 o
  -3  19  14      411.35      463.95     55.25 o
  -2  19  14        4.95       -2.73     18.98 o
  -1  19  14       10.46        0.80     12.87 o
   0  19  14        5.79        1.76     14.36 o
   1  19  14      129.24      160.20     30.64 o
   2  19  14       44.37       46.59     20.48 o
   3  19  14      134.00      160.82     50.57 o
   4  19  14      152.55      213.00     60.35 o
  -4  20  14      211.13      190.83     53.94 o
  -3  20  14      273.84      254.30     59.84 o
  -2  20  14        8.43       25.37     28.07 o
  -1  20  14       76.55       72.14     19.84 o
   0  20  14      586.40      540.78     49.52 o
   1  20  14       91.60       86.60     23.53 o
   2  20  14       48.77       25.68     17.64 o
   3  20  14       73.53       54.79     39.62 o
  -2  21  14        3.51       -0.93     24.61 o
  -1  21  14       20.69        1.35     23.35 o
   0  21  14       11.71       21.24     17.03 o
   1  21  14       42.19       16.01     17.79 o
 -11   0  15       71.36       93.64     51.75 o
  -9   0  15        0.25        6.88     10.66 o
  -7   0  15      111.48       78.37     16.65 o
  -5   0  15     1225.73     1311.99    130.06 o
  -3   0  15      949.01      917.76     30.50 o
  -1   0  15        5.19       -0.21      5.49 o
   1   0  15     3004.78     2514.29     86.51 o
   3   0  15       63.23       67.32     21.71 o
   5   0  15     2043.23     1776.80    114.97 o
   7   0  15       30.91       36.16     31.19 o
   9   0  15       83.37       91.79     47.88 o
 -12   1  15       18.83       15.87     32.82 o
 -11   1  15        1.35       -9.59     21.93 o
 -10   1  15       17.99       20.72      8.26 o
  -9   1  15       50.15       44.86     10.06 o
  -8   1  15        0.31        2.67      7.04 o
  -7   1  15      127.07      124.14     13.72 o
  -6   1  15       11.82        3.21      6.67 o
  -5   1  15       24.53       29.76      8.48 o
  -4   1  15       29.07       40.54      8.88 o
  -3   1  15      147.66      180.09     11.99 o
  -2   1  15      238.44      307.58     12.53 o
  -1   1  15       80.81       80.11      7.41 o
   0   1  15     1228.57     1226.20     27.57 o
   1   1  15      371.87      396.25     24.14 o
   2   1  15     1535.69     1605.39     51.46 o
   3   1  15       17.03       14.95     10.94 o
   4   1  15       15.81        9.81     15.55 o
   5   1  15      326.46      289.99     42.32 o
   6   1  15       17.97        9.19     18.91 o
   7   1  15      111.66      100.37     30.60 o
   8   1  15      346.71      366.40     52.84 o
   9   1  15       52.70       61.20     31.33 o
  10   1  15       19.15       18.24     26.37 o
 -12   2  15        9.37      -15.20     24.57 o
 -11   2  15        0.01        1.83     24.39 o
 -10   2  15       21.75       24.52      9.67 o
  -9   2  15        2.06       -4.83      7.15 o
  -8   2  15        2.16        3.77      7.52 o
  -7   2  15       38.09       38.02      9.66 o
  -6   2  15      580.87      549.93     33.70 o
  -5   2  15       41.13       28.20      8.19 o
  -4   2  15     1122.09     1263.76     66.63 o
  -3   2  15       78.06       68.59      8.14 o
  -2   2  15      598.33      585.42     20.76 o
  -1   2  15       24.88       19.15      5.11 o
   0   2  15     1009.85     1206.16     30.71 o
   1   2  15     1492.67     1408.24     63.66 o
   2   2  15     1853.21     2167.99     53.53 o
   3   2  15        7.32        3.47      9.43 o
   4   2  15     2187.58     2015.94     83.43 o
   5   2  15      802.00      725.88     99.59 o
   6   2  15       43.82       54.30     24.20 o
   7   2  15       74.99       77.83     28.27 o
   8   2  15       38.08       30.66     23.61 o
   9   2  15     1308.00     1314.39     90.27 o
  10   2  15        1.28       14.67     25.44 o
 -12   3  15      137.11       87.47     47.88 o
 -11   3  15      288.84      323.22     33.61 o
 -10   3  15        4.22        7.56      8.88 o
  -9   3  15       89.23       71.96     11.83 o
  -8   3  15      414.15      416.05     24.25 o
  -7   3  15       41.58       55.27     11.89 o
  -6   3  15      608.89      597.47     41.01 o
  -5   3  15      589.26      610.84     37.93 o
  -4   3  15      260.31      273.89     15.83 o
  -3   3  15      442.99      561.84     17.84 o
  -2   3  15     1329.18     1563.50     38.50 o
  -1   3  15     2349.96     2424.17     80.93 o
   0   3  15      739.52      615.80     25.81 o
   1   3  15     1767.25     1766.29     50.72 o
   2   3  15      142.10      152.92     16.10 o
   3   3  15       61.51      121.98     19.49 o
   4   3  15     3255.86     3118.62    118.43 o
   5   3  15      962.95      829.21     57.95 o
   6   3  15       49.74       95.21     28.48 o
   7   3  15       14.32        1.34     18.39 o
   8   3  15       83.60       97.52     35.23 o
   9   3  15        7.09       -5.99     22.03 o
  10   3  15      332.61      371.11     57.77 o
 -11   4  15      359.30      379.12     35.89 o
 -10   4  15      179.56      192.99     22.47 o
  -9   4  15       43.25       45.06     12.06 o
  -8   4  15      112.70      103.51     13.78 o
  -7   4  15       19.99       17.88      9.83 o
  -6   4  15       29.70       30.15      9.56 o
  -5   4  15     1235.81     1384.17     65.99 o
  -4   4  15        2.34        7.44      5.79 o
  -3   4  15        2.68        7.23      5.04 o
  -2   4  15       36.79       58.75      5.88 o
  -1   4  15       38.50       43.12      6.80 o
   0   4  15       33.41       30.48      7.92 o
   1   4  15        0.01        4.23      5.71 o
   2   4  15     2538.70     2638.90     85.56 o
   3   4  15      393.47      387.00     31.70 o
   4   4  15     1304.66     1315.68     56.50 o
   5   4  15       46.05       25.74     19.44 o
   6   4  15      492.25      426.59     61.15 o
   7   4  15       61.37       57.07     26.10 o
   8   4  15      189.05      172.53     39.88 o
   9   4  15       32.65       28.00     26.08 o
  10   4  15       19.11       38.90     28.35 o
 -11   5  15       49.99       48.29     19.30 o
 -10   5  15       50.55       51.49     14.88 o
  -9   5  15      269.54      265.30     26.07 o
  -8   5  15       15.57       16.00     10.64 o
  -7   5  15        6.98        9.41      8.43 o
  -6   5  15      131.05      127.34     16.73 o
  -5   5  15       56.50       61.89     12.84 o
  -4   5  15      121.59      121.73     14.11 o
  -3   5  15      540.01      554.69     24.06 o
  -2   5  15      979.62     1085.41     39.32 o
  -1   5  15      300.99      282.04     15.61 o
   0   5  15      259.54      208.58     15.67 o
   1   5  15      352.45      373.08     20.18 o
   2   5  15      320.26      281.98     23.03 o
   3   5  15     3564.56     3771.04    171.22 o
   4   5  15       40.79       10.33     12.29 o
   5   5  15        0.26       -3.51     10.27 o
   6   5  15       15.42       56.97     24.64 o
   7   5  15       40.08       51.99     25.17 o
   8   5  15      210.45      228.58     44.29 o
   9   5  15       23.64        2.33     22.87 o
  10   5  15      220.74      201.62     45.30 o
 -11   6  15       12.14       19.21     12.11 o
 -10   6  15        1.30      -10.12     10.12 o
  -9   6  15       21.91       25.00     13.38 o
  -8   6  15      223.31      214.42     24.67 o
  -7   6  15       31.97       22.98     12.02 o
  -6   6  15      208.84      176.61     22.00 o
  -5   6  15      907.19      912.62     34.56 o
  -4   6  15     1282.89     1155.15     34.28 o
  -3   6  15       39.53       35.35      8.12 o
  -2   6  15      374.56      337.97     13.38 o
  -1   6  15     1147.10     1209.98     36.02 o
   0   6  15      346.04      344.16     19.77 o
   1   6  15       10.90       15.35      7.21 o
   2   6  15      229.82      217.23     21.26 o
   3   6  15      247.63      326.49     32.11 o
   4   6  15        4.47       11.05     12.46 o
   5   6  15      222.98      219.30     42.69 o
   6   6  15        2.09       12.99     18.78 o
   7   6  15        0.75       -5.99     18.71 o
   8   6  15        0.07       15.17     22.74 o
   9   6  15        0.58       -6.16     21.89 o
  10   6  15       40.46       28.99     27.03 o
 -11   7  15       29.95       43.10     14.44 o
 -10   7  15      183.53      190.68     24.30 o
  -9   7  15       25.54       23.31     13.27 o
  -8   7  15       51.74       40.98     15.39 o
  -7   7  15        0.65       -3.23     10.31 o
  -6   7  15       14.51        4.83     10.96 o
  -5   7  15      110.01      129.74     19.64 o
  -4   7  15      434.03      433.44     30.16 o
  -3   7  15        0.50       -2.96      6.22 o
  -2   7  15      212.27      241.43     11.41 o
  -1   7  15        0.33       -0.69      4.86 o
   0   7  15       56.22       47.93      8.24 o
   1   7  15       33.72       22.44      8.23 o
   2   7  15        0.33       -3.98      6.78 o
   3   7  15        0.24        7.51     11.62 o
   4   7  15     1411.71     1347.03     58.95 o
   5   7  15      357.14      368.71     37.44 o
   6   7  15      202.78      176.11     37.90 o
   7   7  15       39.24       32.97     24.87 o
   8   7  15      323.00      275.46     49.25 o
   9   7  15      149.50      123.62     36.97 o
  10   7  15       33.90       41.85     30.90 o
 -11   8  15       31.83       18.61     14.15 o
 -10   8  15        7.93       -0.47     12.08 o
  -9   8  15      477.55      473.77     34.36 o
  -8   8  15       81.83       77.33     17.85 o
  -7   8  15      162.64      139.84     21.78 o
  -6   8  15        0.04        5.36     10.86 o
  -5   8  15      197.62      193.01     23.11 o
  -4   8  15        2.43        0.97     10.05 o
  -3   8  15      108.33       87.11     13.51 o
  -2   8  15        9.69        3.72      4.82 o
  -1   8  15      502.26      429.65     18.45 o
   0   8  15        0.26        0.35      5.03 o
   1   8  15       74.92       62.72     10.73 o
   2   8  15       30.48       57.93     12.59 o
   3   8  15      597.65      508.69     39.21 o
   4   8  15      360.07      319.89     34.83 o
   5   8  15        0.00      -11.56     11.95 o
   6   8  15        4.26        1.34     17.82 o
   7   8  15        6.49       -2.68     19.49 o
   8   8  15       46.37       34.37     25.55 o
   9   8  15        1.29        1.13     23.89 o
 -11   9  15      129.04      141.62     24.71 o
 -10   9  15       45.32       30.68     15.70 o
  -9   9  15       51.33       67.17     18.56 o
  -8   9  15        8.28       14.28     13.26 o
  -7   9  15      101.39       96.19     19.95 o
  -6   9  15        1.43        9.40     11.72 o
  -5   9  15      119.93      122.70     20.60 o
  -4   9  15       48.56       62.77     15.90 o
  -3   9  15       41.99       19.38      9.67 o
  -2   9  15     1544.39     1693.55     38.05 o
  -1   9  15      232.30      229.58     20.88 o
   0   9  15      114.25       96.65     15.60 o
   1   9  15      319.08      224.06     19.29 o
   2   9  15      413.66      387.05     29.27 o
   3   9  15      355.22      388.00     37.07 o
   4   9  15      105.93       94.74     21.92 o
   5   9  15        1.06        4.69     13.86 o
   6   9  15       60.27       56.31     27.24 o
   7   9  15      549.11      514.04     70.17 o
   8   9  15      131.23      119.55     37.23 o
   9   9  15       22.68       29.19     28.57 o
 -10  10  15       93.12      100.49     23.08 o
  -9  10  15        0.20        3.64     14.58 o
  -8  10  15        0.43       -3.14     12.25 o
  -7  10  15       40.83       37.63     15.55 o
  -6  10  15      126.21      112.20     21.22 o
  -5  10  15      160.35      160.39     23.37 o
  -4  10  15     1537.93     1531.56     51.37 o
  -3  10  15        0.93       -5.91      5.91 o
  -2  10  15       79.83       66.10     11.40 o
  -1  10  15        8.47       -3.71      7.77 o
   0  10  15      350.08      334.61     24.43 o
   1  10  15      266.07      247.06     22.20 o
   2  10  15      875.35      790.52     54.12 o
   3  10  15       43.76       35.73     16.80 o
   4  10  15       34.67       10.56     14.68 o
   5  10  15        0.00      -10.10     14.03 o
   6  10  15       92.35       98.41     32.82 o
   7  10  15       40.52       25.36     26.15 o
   8  10  15        6.50       26.15     25.59 o
   9  10  15        4.32       10.30     25.18 o
 -10  11  15      143.32      139.55     27.02 o
  -9  11  15      211.83      208.63     30.50 o
  -8  11  15       23.49       13.79     16.61 o
  -7  11  15       88.71       82.16     22.01 o
  -6  11  15       21.62       11.76     14.19 o
  -5  11  15      233.07      218.36     31.04 o
  -4  11  15       91.89       83.96     21.53 o
  -3  11  15       12.46       20.83     11.65 o
  -2  11  15        0.02       -6.42      6.42 o
  -1  11  15       11.50        8.32      8.93 o
   0  11  15      433.12      427.56     28.66 o
   1  11  15       65.87       63.13     14.44 o
   2  11  15      236.23      196.34     22.55 o
   3  11  15      584.90      592.29     43.10 o
   4  11  15        7.17       21.63     17.85 o
   5  11  15      305.10      371.13     41.51 o
   6  11  15      221.57      302.61     80.87 o
   7  11  15      116.12       88.29     33.30 o
   8  11  15       33.65       16.49     26.44 o
 -10  12  15       49.23       36.33     19.88 o
  -9  12  15       52.94       53.72     20.86 o
  -8  12  15      325.96      294.41     37.24 o
  -7  12  15       45.79       56.62     20.19 o
  -6  12  15      363.23      402.32     41.89 o
  -5  12  15      493.76      510.73     48.38 o
  -4  12  15        5.29       12.04     14.70 o
  -3  12  15      515.61      548.22     34.09 o
  -2  12  15      493.75      407.01     36.35 o
  -1  12  15       63.89       63.14     13.82 o
   0  12  15      293.07      280.42     29.84 o
   1  12  15        5.43        0.68     10.86 o
   2  12  15      129.38       96.11     19.25 o
   3  12  15      221.64      186.45     29.30 o
   4  12  15      115.08      118.87     26.30 o
   5  12  15      156.26      165.52     29.68 o
   6  12  15      118.56      164.97     41.27 o
   7  12  15        0.29       11.69     23.14 o
   8  12  15        2.44        2.24     25.81 o
  -9  13  15      377.76      506.95     51.55 o
  -8  13  15        9.15       14.46     17.43 o
  -7  13  15        1.23       -0.14     15.18 o
  -6  13  15        9.32       -1.99     14.57 o
  -5  13  15       28.55       18.15     16.86 o
  -4  13  15        1.02       -0.15     11.17 o
  -3  13  15      622.69      630.50     37.69 o
  -2  13  15       13.97       21.06     15.03 o
  -1  13  15      289.78      278.77     27.96 o
   0  13  15        0.52       -8.92      8.92 o
   1  13  15      102.92       88.90     23.05 o
   2  13  15        0.26        2.35     10.51 o
   3  13  15       29.62       28.23     20.85 o
   4  13  15      135.76      126.65     27.62 o
   5  13  15       53.21       49.91     23.04 o
   6  13  15       12.24       11.14     25.00 o
   7  13  15        0.07       -7.09     22.86 o
   8  13  15        3.96        0.16     27.04 o
  -9  14  15        3.24       -4.64     17.40 o
  -8  14  15        1.47       -8.81     15.32 o
  -7  14  15       26.33       46.81     21.56 o
  -6  14  15      364.05      327.03     40.44 o
  -5  14  15      193.79      179.08     30.69 o
  -4  14  15        0.21        1.08     11.78 o
  -3  14  15       67.67       47.41     16.77 o
  -2  14  15      150.08      179.78     29.12 o
  -1  14  15      104.54      119.92     20.41 o
   0  14  15       15.41        7.12     13.14 o
   1  14  15      332.24      304.23     65.03 o
   2  14  15        8.77       17.77     14.75 o
   3  14  15      211.73      197.83     37.36 o
   4  14  15       47.08       55.01     25.87 o
   5  14  15       86.85       87.96     32.49 o
   6  14  15       36.57       48.68     32.13 o
   7  14  15      137.80      201.62     47.96 o
  -8  15  15        5.44       19.81     19.19 o
  -7  15  15      122.55      136.93     30.46 o
  -6  15  15      200.12      200.38     34.40 o
  -5  15  15        0.11        3.03     16.17 o
  -4  15  15       79.23       81.80     19.92 o
  -3  15  15       45.43       43.57     16.79 o
  -2  15  15       33.25       31.93     20.78 o
  -1  15  15        0.78       -9.79      9.79 o
   0  15  15      112.52       97.86     22.79 o
   1  15  15       13.99        5.98     13.29 o
   2  15  15     1025.41      928.09    214.35 o
   3  15  15       16.56       16.60     28.57 o
   4  15  15       49.60       73.71     29.84 o
   5  15  15        0.40       -6.10     21.57 o
   6  15  15       49.14       45.01     38.60 o
   7  15  15       49.24       -0.67     34.14 o
  -8  16  15      147.63      177.71     34.59 o
  -7  16  15       41.53       72.78     26.07 o
  -6  16  15      275.97      279.57     43.25 o
  -5  16  15      215.15      183.21     33.84 o
  -4  16  15      166.06      218.49     29.22 o
  -3  16  15       22.49       22.95     17.78 o
  -2  16  15      208.46      235.81     34.50 o
  -1  16  15       40.81       30.10     16.39 o
   0  16  15       12.85       11.76     14.68 o
   1  16  15      252.35      236.89     33.88 o
   2  16  15       52.03       49.49     18.60 o
   3  16  15       47.08       44.59     35.40 o
   4  16  15        8.99       10.37     32.20 o
   5  16  15       10.13        9.30     23.87 o
   6  16  15       69.61       65.07     45.01 o
  -7  17  15      248.18      274.67     42.05 o
  -6  17  15        4.05       -6.06     18.13 o
  -5  17  15      383.85      429.81     49.10 o
  -4  17  15       93.23       97.43     26.97 o
  -3  17  15        0.65       -6.31     15.46 o
  -2  17  15       11.28       35.48     20.30 o
  -1  17  15       25.05       12.82     13.65 o
   0  17  15       24.56       25.73     16.86 o
   1  17  15      271.83      223.19     33.33 o
   2  17  15        0.36       -4.40     12.87 o
   3  17  15      287.21      339.77     66.93 o
   4  17  15      149.94      183.50     56.05 o
   5  17  15        0.00       -0.67     33.04 o
  -6  18  15       38.04       33.30     23.27 o
  -5  18  15       34.87       27.70     27.32 o
  -4  18  15       36.16       35.41     20.97 o
  -3  18  15        2.11       11.04     17.57 o
  -2  18  15        0.11       -9.52     16.85 o
  -1  18  15       64.06       57.54     18.94 o
   0  18  15      153.57      148.63     28.18 o
   1  18  15        2.71       -4.72     13.45 o
   2  18  15       34.37       28.11     18.33 o
   3  18  15      154.11      204.82     55.04 o
   4  18  15       97.42       73.75     44.59 o
   5  18  15       75.16       88.08     49.22 o
  -5  19  15      373.78      368.26     92.72 o
  -4  19  15        7.06       22.20     20.27 o
  -3  19  15        2.31       22.50     21.92 o
  -2  19  15       58.43       63.20     27.92 o
  -1  19  15       60.81       55.10     18.82 o
   0  19  15        6.93        6.28     14.84 o
   1  19  15      122.96       95.60     24.80 o
   2  19  15       16.30       20.42     17.27 o
   3  19  15       16.50       20.73     33.63 o
   4  19  15       32.66        6.32     34.14 o
  -4  20  15        0.32      -16.86     24.95 o
  -3  20  15      582.00      583.87     86.99 o
  -2  20  15       61.52       44.34     31.27 o
  -1  20  15       21.99       30.25     16.04 o
   0  20  15        0.03       -3.27     13.97 o
   1  20  15        8.24        0.48     15.29 o
   2  20  15       17.25       23.21     17.23 o
 -12   0  16        0.15        1.85     38.52 o
 -10   0  16        1.24       -9.99      9.99 o
  -8   0  16      375.89      351.74     35.88 o
  -6   0  16      111.97      114.67     19.80 o
  -4   0  16     2544.17     2718.68    161.15 o
  -2   0  16       32.09       50.25      6.95 o
   2   0  16       41.68       66.17     21.80 o
   4   0  16      180.78      203.14     50.66 o
   6   0  16       30.54       42.65     33.80 o
   8   0  16      471.47      413.77     80.66 o
  10   0  16       32.86       60.18     45.09 o
 -12   1  16      568.84      650.00     89.03 o
 -11   1  16       76.38       69.92     20.24 o
 -10   1  16      122.61       98.70     14.43 o
  -9   1  16       16.01       14.75      8.67 o
  -8   1  16        4.61        3.45      7.74 o
  -7   1  16       80.52       91.26     12.85 o
  -6   1  16      643.73      619.26     26.05 o
  -5   1  16       37.99       29.61      8.85 o
  -4   1  16      781.65      829.81     41.52 o
  -3   1  16     1007.79      940.60     28.18 o
  -2   1  16      236.37      279.79     13.57 o
  -1   1  16     1626.92     1561.72     32.67 o
   0   1  16     2146.99     2252.84     52.29 o
   1   1  16     2166.41     2111.91     48.35 o
   2   1  16        0.55        0.89      8.84 o
   3   1  16      100.60       45.34     18.86 o
   4   1  16      246.70      166.36     32.76 o
   5   1  16        0.73       -0.33     15.10 o
   6   1  16      889.50      862.41     62.69 o
   7   1  16      193.05      190.27     39.02 o
   8   1  16       32.16       17.08     23.90 o
   9   1  16       50.54       46.70     42.31 o
  10   1  16        4.88       12.05     24.96 o
 -12   2  16       32.51       43.08     34.54 o
 -11   2  16      371.43      386.58     36.13 o
 -10   2  16      351.50      326.64     29.77 o
  -9   2  16       35.03       51.19     12.78 o
  -8   2  16       72.21       81.44     12.33 o
  -7   2  16       78.64      105.46     13.54 o
  -6   2  16       47.43       44.41     10.35 o
  -5   2  16        0.01        1.75      6.95 o
  -4   2  16      276.69      301.30     20.24 o
  -3   2  16     1240.90     1362.76     50.94 o
  -2   2  16      122.36      113.17      7.22 o
  -1   2  16        0.02       -3.09      4.23 o
   0   2  16       35.44       49.73      9.51 o
   1   2  16      469.74      445.51     25.80 o
   2   2  16      116.12      148.88     17.52 o
   3   2  16       69.67       59.12     21.36 o
   4   2  16        5.58       18.17     17.37 o
   5   2  16        4.61        4.46     16.70 o
   6   2  16      693.23      633.98     64.36 o
   7   2  16      101.26      132.62     62.16 o
   8   2  16      544.11      521.37     63.17 o
   9   2  16        9.11       14.03     24.47 o
  10   2  16      133.96      151.56     41.55 o
 -11   3  16       80.43       88.67     22.01 o
 -10   3  16       75.43       80.62     13.99 o
  -9   3  16      500.96      563.60     40.68 o
  -8   3  16       86.93       82.95     14.98 o
  -7   3  16      702.01      711.75     53.63 o
  -6   3  16      259.24      223.07     21.14 o
  -5   3  16      292.94      281.55     20.40 o
  -4   3  16       80.39       86.28     12.42 o
  -3   3  16      167.82      191.03     13.43 o
  -2   3  16      366.72      307.32     11.89 o
  -1   3  16     1603.72     1519.22     53.81 o
   0   3  16      184.08      195.97     16.33 o
   1   3  16      749.72      836.13     34.97 o
   2   3  16      507.87      401.15     25.11 o
   3   3  16      658.70      672.92     37.99 o
   4   3  16      162.21      199.67     35.69 o
   5   3  16       80.82       73.57     33.04 o
   6   3  16       22.22       15.36     19.74 o
   7   3  16        0.82       -0.93     18.77 o
   8   3  16       18.57       14.22     26.85 o
   9   3  16      175.07      196.82     44.11 o
  10   3  16       36.16       55.69     32.80 o
 -11   4  16      639.69      650.42     46.39 o
 -10   4  16        3.57       -0.54     10.41 o
  -9   4  16      493.22      516.05     32.64 o
  -8   4  16        0.35        3.11      8.87 o
  -7   4  16        3.28       10.17      9.47 o
  -6   4  16      157.52      125.71     16.81 o
  -5   4  16      460.62      492.60     26.93 o
  -4   4  16        5.71        1.68      6.98 o
  -3   4  16      155.25      145.57     12.14 o
  -2   4  16     1305.50     1411.41     65.65 o
  -1   4  16        3.26        1.79      4.69 o
   0   4  16      203.37      238.36     17.65 o
   1   4  16       97.92       82.92     11.42 o
   2   4  16        5.88        9.49      7.58 o
   3   4  16      161.13      101.39     20.21 o
   4   4  16      154.90      134.12     22.70 o
   5   4  16       44.14       41.69     16.28 o
   6   4  16      262.02      323.15     48.03 o
   7   4  16      134.27      133.33     35.14 o
   8   4  16       55.87       32.44     26.37 o
   9   4  16       14.92       13.51     25.89 o
  10   4  16      145.45      173.82     60.69 o
 -11   5  16       12.10       16.71     11.77 o
 -10   5  16       66.76       75.95     16.40 o
  -9   5  16       95.70       77.42     17.24 o
  -8   5  16      100.49       99.89     18.69 o
  -7   5  16       24.48       13.53      9.70 o
  -6   5  16      505.36      494.15     29.18 o
  -5   5  16      185.36      154.97     20.34 o
  -4   5  16       19.52       15.37      8.74 o
  -3   5  16      524.22      506.04     21.93 o
  -2   5  16      135.10      154.87      9.34 o
  -1   5  16      241.08      261.97     13.71 o
   0   5  16       27.96       15.56      6.92 o
   1   5  16        5.13        3.45      5.98 o
   2   5  16      410.75      339.44     26.31 o
   3   5  16     2322.12     2289.46    170.04 o
   4   5  16        0.71        9.82     11.54 o
   5   5  16      162.51      167.34     26.46 o
   6   5  16       46.04       19.19     26.21 o
   7   5  16        0.65        7.06     19.53 o
   8   5  16      842.18      805.64     85.00 o
   9   5  16      191.57      135.99     40.20 o
  10   5  16       56.49       69.06     34.25 o
 -11   6  16      225.92      222.02     24.19 o
 -10   6  16       32.84       35.82     14.32 o
  -9   6  16       27.06       29.38     13.70 o
  -8   6  16      162.99      136.99     21.12 o
  -7   6  16        0.68        4.17     10.40 o
  -6   6  16       57.98       50.63     14.69 o
  -5   6  16      666.51      641.60     30.45 o
  -4   6  16     1342.79     1342.28     41.33 o
  -3   6  16       43.02       47.88      9.88 o
  -2   6  16      210.90      245.51     10.34 o
  -1   6  16       71.29       52.84      8.26 o
   0   6  16      338.30      288.36     19.63 o
   1   6  16      727.89      675.76     26.42 o
   2   6  16      133.24      154.28     20.87 o
   3   6  16      918.04      915.83     45.51 o
   4   6  16      168.27      152.90     27.26 o
   5   6  16        2.44        9.13     12.79 o
   6   6  16      500.76      472.65     92.72 o
   7   6  16       42.91       67.09     27.38 o
   8   6  16       59.19       65.35     31.12 o
   9   6  16       45.09       76.02     33.07 o
 -11   7  16        4.79        6.15     11.79 o
 -10   7  16       32.97       40.92     16.46 o
  -9   7  16      135.56      140.90     22.42 o
  -8   7  16      290.52      292.51     30.83 o
  -7   7  16       97.74       97.83     19.13 o
  -6   7  16      195.49      182.38     23.40 o
  -5   7  16      203.03      178.03     22.66 o
  -4   7  16       74.15       63.82     14.92 o
  -3   7  16       12.62        4.29      7.63 o
  -2   7  16     1368.76     1534.17     83.06 o
  -1   7  16      781.11      851.86     39.71 o
   0   7  16       21.51       32.26      7.97 o
   1   7  16      776.67      692.49     36.20 o
   2   7  16      580.36      480.23     27.15 o
   3   7  16      194.38      195.50     26.87 o
   4   7  16       56.36       40.77     16.40 o
   5   7  16      293.81      277.59     34.07 o
   6   7  16       13.34        2.13     19.32 o
   7   7  16       46.19       43.77     26.63 o
   8   7  16      142.43       93.13     32.83 o
   9   7  16        9.59        0.76     24.99 o
 -11   8  16       12.29       17.74     13.85 o
 -10   8  16      146.12      120.25     21.65 o
  -9   8  16       39.04       38.28     15.76 o
  -8   8  16       37.07       33.63     15.20 o
  -7   8  16      123.83      147.34     22.46 o
  -6   8  16       35.85       46.04     15.27 o
  -5   8  16      526.45      511.17     35.29 o
  -4   8  16        1.24       -6.44      9.30 o
  -3   8  16      334.43      312.43     22.38 o
  -2   8  16      662.63      713.25     19.52 o
  -1   8  16       10.28        7.89      6.80 o
   0   8  16      229.10      261.90     15.35 o
   1   8  16       77.28      118.81     14.69 o
   2   8  16      562.29      511.58     51.73 o
   3   8  16      271.27      229.39     29.19 o
   4   8  16        1.92       27.22     15.53 o
   5   8  16      306.74      282.90     33.98 o
   6   8  16        0.39       11.61     19.34 o
   7   8  16       72.17       65.51     29.81 o
   8   8  16      115.43       80.95     33.12 o
   9   8  16        3.03       -1.62     23.87 o
 -10   9  16       39.10       62.32     18.51 o
  -9   9  16      273.30      291.01     38.01 o
  -8   9  16      193.38      170.74     25.18 o
  -7   9  16      111.52      138.60     22.81 o
  -6   9  16      342.19      365.86     33.33 o
  -5   9  16      731.03      754.58     38.64 o
  -4   9  16      179.86      196.63     23.84 o
  -3   9  16       88.17       85.76     14.46 o
  -2   9  16      312.70      336.12     22.41 o
  -1   9  16     2270.28     2105.89     91.00 o
   0   9  16      557.83      495.44     27.11 o
   1   9  16      104.29       95.16     15.39 o
   2   9  16      110.58      110.45     17.31 o
   3   9  16       15.93       19.06     14.79 o
   4   9  16        7.62        7.95     13.86 o
   5   9  16      877.41      947.41     53.07 o
   6   9  16        7.24       19.38     20.99 o
   7   9  16      159.30      130.82     37.16 o
   8   9  16        5.14       -3.03     22.78 o
   9   9  16      151.34      181.62     77.50 o
 -10  10  16       15.90        9.47     15.85 o
  -9  10  16        0.82        1.82     13.27 o
  -8  10  16        1.34      -10.27     11.94 o
  -7  10  16        0.70       -0.23     12.24 o
  -6  10  16      302.32      274.39     30.16 o
  -5  10  16       73.42       43.37     15.67 o
  -4  10  16      166.05      166.81     27.31 o
  -3  10  16        1.09        3.43      9.21 o
  -2  10  16       33.57       34.06     14.26 o
  -1  10  16        1.00        7.15      8.80 o
   0  10  16      644.20      575.35     31.22 o
   1  10  16      711.18      623.17     39.95 o
   2  10  16       86.21       89.62     16.38 o
   3  10  16     1057.36     1023.88     51.90 o
   4  10  16        5.90       11.10     14.95 o
   5  10  16      223.70      262.15     35.90 o
   6  10  16       38.43       30.19     27.10 o
   7  10  16        1.20      -13.55     21.01 o
   8  10  16      261.81      323.35     57.95 o
   9  10  16       91.93      110.67     49.31 o
 -10  11  16        9.27       15.70     17.23 o
  -9  11  16        0.52       16.11     16.18 o
  -8  11  16       32.28       44.45     19.30 o
  -7  11  16      179.83      174.19     29.26 o
  -6  11  16       33.81       26.75     16.86 o
  -5  11  16      775.90      827.43     49.29 o
  -4  11  16        8.29        1.36     12.38 o
  -3  11  16        6.34        0.00     10.00 o
  -2  11  16       13.52       12.59     12.53 o
  -1  11  16        6.19        4.75      8.65 o
   0  11  16       41.11       25.19     11.67 o
   1  11  16        8.42        2.87      9.92 o
   2  11  16      192.23      154.03     22.61 o
   3  11  16       12.46        2.12     13.81 o
   4  11  16       52.44       24.78     17.63 o
   5  11  16        0.72       -6.82     14.94 o
   6  11  16       74.11       47.56     28.82 o
   7  11  16      145.35      124.33     39.25 o
   8  11  16      158.28      173.27     44.76 o
  -9  12  16        0.76        9.37     16.68 o
  -8  12  16       37.47       52.70     21.41 o
  -7  12  16      124.88      114.17     25.85 o
  -6  12  16      255.01      286.54     36.78 o
  -5  12  16      111.85      115.31     25.78 o
  -4  12  16       92.44       64.22     21.31 o
  -3  12  16       24.84       15.56     12.60 o
  -2  12  16      372.43      332.87     35.64 o
  -1  12  16      394.00      387.02     27.75 o
   0  12  16        1.52        6.27     11.30 o
   1  12  16       30.29       29.00     14.76 o
   2  12  16      493.92      398.46     51.07 o
   3  12  16       78.08      105.56     28.21 o
   4  12  16      322.89      385.73     41.88 o
   5  12  16      508.27      552.10     51.52 o
   6  12  16       50.27       30.78     27.58 o
   7  12  16       57.89       59.42     32.55 o
   8  12  16      277.10      265.10     60.27 o
  -9  13  16        2.92        3.65     17.10 o
  -8  13  16       38.85       54.25     21.91 o
  -7  13  16        2.12        8.16     16.60 o
  -6  13  16       95.79       99.71     24.93 o
  -5  13  16        3.60        8.69     15.57 o
  -4  13  16       35.36       19.96     17.62 o
  -3  13  16      101.40       80.33     18.84 o
  -2  13  16     2108.30     2179.65     75.37 o
  -1  13  16      169.87      168.69     23.17 o
   0  13  16      637.30      611.69     42.23 o
   1  13  16       85.84       65.16     19.68 o
   2  13  16      181.97      159.86     27.90 o
   3  13  16        0.35        1.77     17.90 o
   4  13  16       92.01       94.75     31.86 o
   5  13  16        2.94        9.67     18.12 o
   6  13  16      246.25      246.37     49.49 o
   7  13  16       14.29       -5.52     25.51 o
  -9  14  16      245.05      245.83     36.52 o
  -8  14  16        5.45        7.12     17.00 o
  -7  14  16       62.84       68.86     23.58 o
  -6  14  16      162.19      176.65     32.77 o
  -5  14  16        0.65       -4.48     15.65 o
  -4  14  16       23.45       16.84     17.63 o
  -3  14  16     1550.36     1654.31     59.42 o
  -2  14  16     1307.51     1263.90     60.31 o
  -1  14  16      122.44      113.74     20.35 o
   0  14  16        0.16        1.36     12.25 o
   1  14  16      548.26      449.49     53.44 o
   2  14  16       31.42       31.52     16.78 o
   3  14  16       31.53       29.50     30.26 o
   4  14  16       58.29       59.78     27.27 o
   5  14  16      191.69      205.41     41.32 o
   6  14  16       81.01      145.48     54.70 o
   7  14  16       36.55       34.57     32.14 o
  -8  15  16       15.18       15.39     19.25 o
  -7  15  16       98.20       97.01     27.60 o
  -6  15  16      385.94      450.32     48.37 o
  -5  15  16      104.70       98.88     26.48 o
  -4  15  16       10.22       18.07     15.55 o
  -3  15  16      958.94     1011.25     48.96 o
  -2  15  16       38.87       35.14     21.76 o
  -1  15  16      200.25      192.50     27.47 o
   0  15  16      436.90      436.57     74.81 o
   1  15  16       20.99       15.00     14.73 o
   2  15  16       12.53        8.61     14.32 o
   3  15  16      100.76       94.40     41.13 o
   4  15  16       55.95      108.23     45.68 o
   5  15  16       80.93       78.06     31.82 o
   6  15  16      102.83       77.04     47.20 o
  -7  16  16       88.93       77.07     26.84 o
  -6  16  16       41.82       57.61     24.96 o
  -5  16  16       67.77       62.78     25.29 o
  -4  16  16      181.80      203.96     28.71 o
  -3  16  16       21.04       23.33     18.08 o
  -2  16  16       63.97       55.11     25.74 o
  -1  16  16       55.29       60.13     18.75 o
   0  16  16       77.93       65.89     21.10 o
   1  16  16       31.14        9.18     14.84 o
   2  16  16       26.59       13.49     15.37 o
   3  16  16      238.84      321.90     63.47 o
   4  16  16        5.82       40.96     37.59 o
   5  16  16      477.50      460.13     82.86 o
   6  16  16      168.30      193.69     65.66 o
  -7  17  16       10.07        6.54     20.19 o
  -6  17  16       84.25      100.08     29.03 o
  -5  17  16      120.28      125.74     31.00 o
  -4  17  16      455.43      438.51     46.96 o
  -3  17  16       49.80       26.75     19.29 o
  -2  17  16      192.15      202.91     38.76 o
  -1  17  16       90.16       79.71     20.74 o
   0  17  16      110.52       97.51     23.91 o
   1  17  16      146.60      119.66     25.70 o
   2  17  16       53.61       39.17     18.57 o
   3  17  16      313.00      335.30     65.24 o
   4  17  16        7.15      -11.80     29.50 o
   5  17  16       15.85       36.92     40.21 o
  -6  18  16      177.40      187.86     37.16 o
  -5  18  16        1.44       -3.28     24.43 o
  -4  18  16       24.39       29.85     21.88 o
  -3  18  16      179.52      172.97     33.24 o
  -2  18  16      405.92      474.98     56.05 o
  -1  18  16       61.48       46.76     18.30 o
   0  18  16       16.95       20.19     16.48 o
   1  18  16        4.54       -3.47     13.73 o
   2  18  16      170.36      147.05     50.03 o
   3  18  16      178.61      184.59     53.78 o
   4  18  16        2.71       -4.80     31.36 o
  -5  19  16       75.00       72.32     56.98 o
  -4  19  16      249.94      293.96     41.52 o
  -3  19  16      120.06      157.17     36.78 o
  -2  19  16       49.87       32.13     24.11 o
  -1  19  16        1.15       -0.20     12.91 o
   0  19  16        2.83        5.67     14.48 o
   1  19  16       11.51       10.17     15.78 o
   2  19  16      487.01      446.12     53.31 o
   3  19  16       12.10       22.00     33.97 o
  -3  20  16      266.18      272.67     63.22 o
  -2  20  16        6.58       10.03     24.95 o
  -1  20  16       13.09       18.65     23.24 o
   0  20  16       97.81       64.00     21.63 o
   1  20  16       27.69       30.93     18.95 o
 -11   0  17      350.81      445.72    101.23 o
  -9   0  17       19.22        9.69     16.91 o
  -7   0  17      296.43      245.75     27.96 o
  -5   0  17      698.44      742.10     69.84 o
  -3   0  17     1294.93     1302.43     88.17 o
  -1   0  17       33.99       25.59      8.61 o
   1   0  17     1300.39     1150.85     46.30 o
   3   0  17      583.46      443.19     69.79 o
   5   0  17       31.10       32.45     29.84 o
   7   0  17        0.38        4.72     27.48 o
   9   0  17       69.10      103.25     53.52 o
 -11   1  17      225.34      185.85     29.08 o
 -10   1  17        0.13       -6.25      9.51 o
  -9   1  17       72.18       70.24     16.57 o
  -8   1  17        9.61       -3.07      8.28 o
  -7   1  17       91.33       82.80     14.41 o
  -6   1  17       38.26       25.19      9.54 o
  -5   1  17      120.50      131.07     14.79 o
  -4   1  17     1251.78     1284.67     54.57 o
  -3   1  17        2.59        7.92      5.41 o
  -2   1  17      104.55      134.32      7.32 o
  -1   1  17       99.61      120.57     10.40 o
   0   1  17      108.18       87.80     10.50 o
   1   1  17       63.59       51.29     11.54 o
   2   1  17      515.54      516.78     37.71 o
   3   1  17      684.73      575.28     48.53 o
   4   1  17       36.52       24.97     18.80 o
   5   1  17      753.45      673.10     87.41 o
   6   1  17        9.89       -7.71     17.27 o
   7   1  17      202.07      181.54     39.65 o
   8   1  17      227.44      190.30     43.11 o
   9   1  17      302.99      299.44     53.08 o
  10   1  17      153.32      147.92     43.36 o
 -11   2  17       23.62        7.77     16.21 o
 -10   2  17       11.70        7.60     11.37 o
  -9   2  17      152.78      129.72     20.40 o
  -8   2  17        0.80       -3.39      9.54 o
  -7   2  17       41.78       35.48     11.58 o
  -6   2  17      720.43      652.26     41.24 o
  -5   2  17      208.51      195.78     17.91 o
  -4   2  17      744.06      696.60     28.07 o
  -3   2  17      471.45      444.10     17.89 o
  -2   2  17       78.63       77.63      6.01 o
  -1   2  17      919.09      938.44     24.08 o
   0   2  17      175.14      189.92     16.72 o
   1   2  17        8.67       13.43      8.24 o
   2   2  17      470.08      414.69     27.25 o
   3   2  17      104.15       71.03     23.79 o
   4   2  17       73.97       54.58     22.66 o
   5   2  17        0.23       -0.05     15.75 o
   6   2  17      122.40       78.03     43.53 o
   7   2  17       71.79       52.63     26.84 o
   8   2  17      793.39      833.41     74.61 o
   9   2  17       12.61       10.64     24.64 o
  10   2  17        6.49       16.96     27.57 o
 -11   3  17        4.62        8.34     16.18 o
 -10   3  17        1.32        3.80     11.32 o
  -9   3  17       48.29       41.17     14.67 o
  -8   3  17      348.89      282.00     27.55 o
  -7   3  17        6.08       10.96     10.47 o
  -6   3  17       25.43       30.69     11.10 o
  -5   3  17      463.80      448.33     27.20 o
  -4   3  17      544.53      513.77     31.43 o
  -3   3  17        0.00       -1.03      4.80 o
  -2   3  17     2017.88     2209.27    101.98 o
  -1   3  17       45.69       54.63      7.61 o
   0   3  17     2531.71     2369.83     63.48 o
   1   3  17       87.36      137.92     16.82 o
   2   3  17      349.68      300.70     23.14 o
   3   3  17       84.05       68.79     17.58 o
   4   3  17      411.11      369.86     56.24 o
   5   3  17       97.61       62.38     25.66 o
   6   3  17       19.86       23.72     21.83 o
   7   3  17      191.25      201.90     41.44 o
   8   3  17      315.02      335.00     53.98 o
   9   3  17       74.87       77.92     33.52 o
  10   3  17      113.91       93.12     36.90 o
 -11   4  17       15.14       19.79     12.47 o
 -10   4  17       82.04       50.52     15.24 o
  -9   4  17       42.62       27.41     13.83 o
  -8   4  17       15.97        7.69     11.40 o
  -7   4  17       15.27        9.95     10.49 o
  -6   4  17       72.98       56.45     15.23 o
  -5   4  17       89.55       66.40     14.90 o
  -4   4  17      533.74      538.54     29.65 o
  -3   4  17      290.70      279.13     18.48 o
  -2   4  17      346.48      365.37     22.77 o
  -1   4  17      189.09      148.55     12.37 o
   0   4  17      118.66      103.67     12.90 o
   1   4  17       18.49       28.15      8.40 o
   2   4  17      513.46      478.80     28.45 o
   3   4  17      909.76      816.95     43.07 o
   4   4  17        5.94       -0.96     10.81 o
   5   4  17       38.14       23.79     15.24 o
   6   4  17      206.66      159.04     54.07 o
   7   4  17       15.67       22.31     25.08 o
   8   4  17      184.70      190.95     43.00 o
   9   4  17       31.01       25.84     27.97 o
  10   4  17      116.84      120.26     39.78 o
 -11   5  17      206.24      179.27     22.48 o
 -10   5  17        1.14        7.46     15.60 o
  -9   5  17        7.99       11.85     12.11 o
  -8   5  17      149.25      136.28     21.29 o
  -7   5  17       76.54       70.47     14.67 o
  -6   5  17      788.52      769.66     37.38 o
  -5   5  17       99.32       79.12     16.11 o
  -4   5  17     2018.02     1950.95     53.92 o
  -3   5  17      404.64      417.51     34.11 o
  -2   5  17        7.13        9.31      4.69 o
  -1   5  17      127.63      119.83     11.12 o
   0   5  17        8.05       -2.53      5.87 o
   1   5  17      825.94      787.66     27.46 o
   2   5  17        4.13       -8.56      8.58 o
   3   5  17      316.68      298.87     32.19 o
   4   5  17       24.57       10.88     12.84 o
   5   5  17       57.97       72.70     19.99 o
   6   5  17      229.60      216.44     41.41 o
   7   5  17      274.40      300.27     53.23 o
   8   5  17       23.69       25.39     26.44 o
   9   5  17       76.63       89.54     35.37 o
 -11   6  17       12.94       12.94     12.68 o
 -10   6  17      127.60      104.06     19.81 o
  -9   6  17      180.45      183.03     24.60 o
  -8   6  17      287.01      297.11     30.22 o
  -7   6  17       88.96       70.78     17.19 o
  -6   6  17       60.05       77.15     15.17 o
  -5   6  17       10.53        5.22      9.48 o
  -4   6  17      233.03      209.15     21.46 o
  -3   6  17        0.29       -5.38      6.14 o
  -2   6  17     1070.51     1102.08     54.65 o
  -1   6  17        0.32        3.00      5.68 o
   0   6  17      848.54      776.42     27.80 o
   1   6  17       91.41       98.49     13.52 o
   2   6  17        1.22       -4.13      9.48 o
   3   6  17       19.39       28.50     14.33 o
   4   6  17       39.47       37.50     16.41 o
   5   6  17      390.19      395.11     69.84 o
   6   6  17       46.49       49.75     26.31 o
   7   6  17       15.58       -2.08     20.86 o
   8   6  17      417.66      427.70     60.92 o
   9   6  17        0.75       -5.08     23.11 o
 -11   7  17       15.12       17.44     13.68 o
 -10   7  17       51.50       41.05     15.53 o
  -9   7  17       73.03       71.36     18.15 o
  -8   7  17       11.49        8.40     12.93 o
  -7   7  17      107.54      108.99     20.00 o
  -6   7  17      103.05      137.08     21.71 o
  -5   7  17      806.48      849.55     41.48 o
  -4   7  17      150.80      164.71     21.57 o
  -3   7  17      459.96      382.60     23.92 o
  -2   7  17      264.59      270.24     17.62 o
  -1   7  17      157.39      133.85     15.19 o
   0   7  17       29.38       33.06      8.10 o
   1   7  17       21.91       12.65      7.98 o
   2   7  17       10.69        2.44     12.08 o
   3   7  17      373.99      318.00     33.93 o
   4   7  17        0.55       -8.14     10.98 o
   5   7  17      466.54      570.85     45.45 o
   6   7  17       62.28       59.16     32.03 o
   7   7  17       55.96       87.84     32.40 o
   8   7  17      114.58      130.81     40.42 o
   9   7  17       82.77       79.14     34.87 o
 -11   8  17       59.88       60.61     17.59 o
 -10   8  17       63.97       49.04     17.45 o
  -9   8  17      116.61      153.34     24.16 o
  -8   8  17        5.54        8.52     12.46 o
  -7   8  17      100.95      108.19     21.14 o
  -6   8  17       47.01       50.88     16.32 o
  -5   8  17      482.79      448.71     35.57 o
  -4   8  17      314.12      329.84     29.85 o
  -3   8  17       96.68       95.27     14.74 o
  -2   8  17      293.50      294.08     17.93 o
  -1   8  17       15.96       13.93      7.73 o
   0   8  17      357.00      382.53     24.98 o
   1   8  17      506.94      472.15     26.06 o
   2   8  17      754.21      820.57     60.93 o
   3   8  17      140.70      147.42     25.41 o
   4   8  17      126.84      148.05     25.74 o
   5   8  17       38.05       43.91     19.22 o
   6   8  17      303.17      259.31     47.03 o
   7   8  17        3.93        1.11     21.68 o
   8   8  17        0.01        2.59     23.43 o
   9   8  17        0.05       -6.08     23.95 o
 -10   9  17      114.34       93.88     20.97 o
  -9   9  17      566.01      596.64     53.23 o
  -8   9  17       12.89        7.82     13.04 o
  -7   9  17        3.01        3.64     11.51 o
  -6   9  17       92.37       92.67     19.74 o
  -5   9  17      244.29      220.38     26.68 o
  -4   9  17      176.82      159.21     22.68 o
  -3   9  17       27.15       33.88     12.26 o
  -2   9  17      504.37      551.87     25.69 o
  -1   9  17       26.51       23.82     10.37 o
   0   9  17       84.36       61.43     13.96 o
   1   9  17     1198.86     1083.59     87.91 o
   2   9  17      105.18       98.60     16.94 o
   3   9  17      129.86      146.15     25.95 o
   4   9  17        6.64        9.34     14.50 o
   5   9  17       60.96       52.61     21.00 o
   6   9  17      819.67      839.81     72.82 o
   7   9  17       24.75       35.59     27.73 o
   8   9  17       67.60       97.90     47.37 o
   9   9  17       19.49       34.60     29.69 o
 -10  10  17      136.08      141.21     27.08 o
  -9  10  17        8.18       13.24     14.81 o
  -8  10  17       91.53       82.37     20.91 o
  -7  10  17      194.39      176.23     26.00 o
  -6  10  17      219.34      216.78     27.45 o
  -5  10  17       70.65       78.06     21.80 o
  -4  10  17        9.74        1.91     13.41 o
  -3  10  17      365.37      374.97     31.86 o
  -2  10  17      206.76      135.28     22.82 o
  -1  10  17        8.84        8.67      9.23 o
   0  10  17        2.33        5.04      9.76 o
   1  10  17       39.80       29.72     13.18 o
   2  10  17     1120.58      986.45     86.66 o
   3  10  17        6.28       20.94     15.70 o
   4  10  17       11.73        4.86     14.76 o
   5  10  17       53.20       76.78     23.47 o
   6  10  17       23.65       35.85     24.51 o
   7  10  17       31.09       27.24     27.70 o
   8  10  17       12.96       21.95     27.49 o
 -10  11  17        5.06        8.59     16.95 o
  -9  11  17       23.93       38.28     19.75 o
  -8  11  17       59.17       70.11     21.96 o
  -7  11  17       25.83       30.47     17.66 o
  -6  11  17       86.19      120.61     25.78 o
  -5  11  17        6.70        5.34     14.22 o
  -4  11  17        1.80       -1.35     13.06 o
  -3  11  17        3.06       -5.58      9.54 o
  -2  11  17      628.02      660.93     43.29 o
  -1  11  17      518.28      492.89     34.24 o
   0  11  17        4.53        0.86     10.68 o
   1  11  17      182.09      191.01     29.01 o
   2  11  17        0.02        4.42     10.95 o
   3  11  17      901.33      922.62     75.48 o
   4  11  17      134.32      135.77     27.72 o
   5  11  17      123.50      101.06     26.78 o
   6  11  17       61.46       52.00     30.99 o
   7  11  17        0.01        2.26     24.92 o
   8  11  17      114.02      106.56     39.48 o
  -9  12  17       46.83       56.07     21.92 o
  -8  12  17        3.43        5.36     16.08 o
  -7  12  17      246.50      304.03     38.81 o
  -6  12  17        3.14       -1.29     14.37 o
  -5  12  17       93.79       95.15     24.48 o
  -4  12  17        1.12       -0.37     14.80 o
  -3  12  17       29.87       31.29     14.53 o
  -2  12  17       60.71       37.68     16.89 o
  -1  12  17        4.11       10.72     10.05 o
   0  12  17      128.83      130.04     21.48 o
   1  12  17      431.64      381.84     79.40 o
   2  12  17      134.18      110.61     23.91 o
   3  12  17       28.89       35.42     21.56 o
   4  12  17       61.53       43.13     23.58 o
   5  12  17      182.92      234.34     36.18 o
   6  12  17        0.84      -13.37     22.40 o
   7  12  17      149.29       82.21     35.95 o
   8  12  17      324.53      433.11    105.66 o
  -9  13  17        2.60       11.25     19.14 o
  -8  13  17       82.44       45.63     21.54 o
  -7  13  17      565.73      682.25     53.86 o
  -6  13  17        9.46        1.84     15.68 o
  -5  13  17      247.33      270.63     37.46 o
  -4  13  17        1.54        0.99     16.20 o
  -3  13  17      127.14      123.45     22.50 o
  -2  13  17       13.24       15.03     17.67 o
  -1  13  17      189.62      184.91     24.04 o
   0  13  17       50.12       65.81     19.47 o
   1  13  17      196.19      195.04     60.60 o
   2  13  17       38.98        8.83     14.52 o
   3  13  17       55.93       89.52     28.34 o
   4  13  17      248.46      255.57     61.36 o
   5  13  17      141.37      140.96     36.46 o
   6  13  17       68.15       75.10     44.08 o
   7  13  17      107.38      144.59     43.33 o
  -8  14  17      104.31      139.87     30.51 o
  -7  14  17       44.82       34.04     20.91 o
  -6  14  17      545.90      563.21     52.88 o
  -5  14  17        1.78        0.76     15.58 o
  -4  14  17       43.23       53.82     21.75 o
  -3  14  17       57.78       35.80     16.18 o
  -2  14  17       87.15       57.02     20.71 o
  -1  14  17      299.06      313.85     40.00 o
   0  14  17       40.99       30.24     15.80 o
   1  14  17      298.93      303.65     93.39 o
   2  14  17      253.36      246.41     65.15 o
   3  14  17        1.97       -6.91     25.88 o
   4  14  17       16.65       13.49     31.69 o
   5  14  17       30.13       30.10     27.52 o
   6  14  17        1.20       12.22     33.97 o
   7  14  17       45.04       26.05     39.53 o
  -8  15  17        9.58        6.62     18.81 o
  -7  15  17       25.88       21.41     19.84 o
  -6  15  17      205.50      209.46     36.01 o
  -5  15  17       12.20       15.49     19.35 o
  -4  15  17       56.74       73.19     20.68 o
  -3  15  17       18.04       12.25     15.13 o
  -2  15  17      120.77      103.63     31.43 o
  -1  15  17      289.34      284.17     32.53 o
   0  15  17     1051.53     1042.20    113.24 o
   1  15  17      454.11      375.39     84.46 o
   2  15  17        1.92        2.42     13.17 o
   3  15  17      299.87      321.14     63.30 o
   4  15  17       27.38       43.66     37.51 o
   5  15  17       44.21       64.14     42.40 o
   6  15  17        3.37       -9.36     34.31 o
  -7  16  17       14.92       18.18     20.85 o
  -6  16  17        5.01       -3.70     18.10 o
  -5  16  17      298.81      334.20     44.28 o
  -4  16  17       71.00       48.19     18.83 o
  -3  16  17      210.92      192.24     33.49 o
  -2  16  17       35.56       36.83     24.54 o
  -1  16  17      190.51      173.35     33.46 o
   0  16  17      157.14      152.36     30.09 o
   1  16  17        7.04        5.44     14.72 o
   2  16  17       21.13        9.05     14.95 o
   3  16  17        6.31        7.67     29.92 o
   4  16  17        2.68      -10.70     28.49 o
   5  16  17       52.77       37.51     40.12 o
  -6  17  17        6.10       26.32     22.08 o
  -5  17  17       69.99       78.71     28.37 o
  -4  17  17       58.21       73.87     25.53 o
  -3  17  17       30.41       38.12     21.28 o
  -2  17  17       82.48       78.90     28.47 o
  -1  17  17      202.60      144.83     25.20 o
   0  17  17        1.67        8.69     14.63 o
   1  17  17      121.12      114.94     26.20 o
   2  17  17       16.22       -0.60     13.89 o
   3  17  17       15.85       20.40     33.63 o
   4  17  17       91.31       94.40     45.85 o
   5  17  17      144.69      142.95     53.94 o
  -6  18  17       64.41       95.90     31.00 o
  -5  18  17      118.02      126.15     40.36 o
  -4  18  17       85.87       83.57     26.17 o
  -3  18  17       33.59       40.30     24.20 o
  -2  18  17      146.17      160.47     58.96 o
  -1  18  17        3.31       -0.94     12.92 o
   0  18  17      200.99      188.16     43.07 o
   1  18  17       20.73       20.72     17.51 o
   2  18  17      304.75      267.09     37.14 o
   3  18  17       44.15       17.36     31.86 o
   4  18  17       63.52       93.14     47.45 o
  -4  19  17      245.19      271.64     40.96 o
  -3  19  17        0.28       -8.39     19.52 o
  -2  19  17        1.89       -3.57     19.19 o
  -1  19  17        0.09        1.17     12.93 o
   0  19  17       26.44       28.23     18.34 o
   1  19  17       76.03       66.70     22.21 o
   2  19  17       78.71       60.35     22.69 o
   3  19  17       72.58       77.21     42.23 o
  -2  20  17       21.78       11.81     23.18 o
  -1  20  17        0.13       -6.82     18.51 o
   0  20  17        2.59       -3.21     14.45 o
   1  20  17       23.43       19.98     17.29 o
 -10   0  18      386.39      350.61     43.61 o
  -8   0  18      370.70      330.54     42.94 o
  -4   0  18     2105.47     2045.30    162.04 o
  -2   0  18     5574.87     6333.63    550.70 o
   2   0  18      759.01      767.68     56.38 o
   4   0  18       47.50       57.40     34.22 o
   6   0  18       45.95       31.78     34.22 o
   8   0  18      330.79      279.25     71.81 o
 -11   1  18        1.45       10.17     11.94 o
 -10   1  18       16.82       20.03     12.65 o
  -9   1  18      164.90      167.47     23.15 o
  -8   1  18        5.16       -1.45     10.39 o
  -7   1  18       39.52       22.30     11.67 o
  -6   1  18      481.65      336.04     29.31 o
  -5   1  18        1.50        4.01      9.36 o
  -4   1  18     1057.36     1082.88     42.75 o
  -3   1  18       83.15       52.15      9.62 o
  -2   1  18     1860.01     2146.62     95.05 o
  -1   1  18      231.51      215.19     13.61 o
   0   1  18      486.75      437.97     20.35 o
   1   1  18        0.10        0.70      7.64 o
   2   1  18       14.70        5.50      8.43 o
   3   1  18      650.60      713.67     67.85 o
   4   1  18      230.47      259.72     41.81 o
   5   1  18      332.55      358.71     49.89 o
   6   1  18       27.99       21.68     21.90 o
   7   1  18       10.26       18.16     20.66 o
   8   1  18      176.80      176.35     42.73 o
   9   1  18      115.16      108.52     37.81 o
 -11   2  18       12.76       10.40     12.59 o
 -10   2  18       84.58       89.24     18.34 o
  -9   2  18       22.56       22.48     13.28 o
  -8   2  18       17.21       13.53     11.85 o
  -7   2  18      231.54      151.51     21.37 o
  -6   2  18       48.22       32.75     12.68 o
  -5   2  18      504.56      385.58     30.89 o
  -4   2  18      170.97      142.66     19.41 o
  -3   2  18       51.80       52.27      9.59 o
  -2   2  18      297.25      360.05     16.37 o
  -1   2  18       86.57       99.79      9.91 o
   0   2  18        0.09       -0.65      5.65 o
   1   2  18     1817.81     1840.64     48.14 o
   2   2  18       80.18      101.96     16.24 o
   3   2  18     1234.93     1064.21     48.88 o
   4   2  18      131.98      105.31     29.50 o
   5   2  18      575.66      424.73     77.63 o
   6   2  18        0.48       -7.56     17.63 o
   7   2  18        6.30        9.25     21.77 o
   8   2  18        0.63       -3.13     21.83 o
   9   2  18       20.47       19.65     26.78 o
 -11   3  18      136.84      130.08     20.56 o
 -10   3  18       38.70       52.20     16.08 o
  -9   3  18       48.60       65.72     17.07 o
  -8   3  18      615.37      495.88     33.73 o
  -7   3  18       94.18       91.70     17.69 o
  -6   3  18      134.68      101.63     18.31 o
  -5   3  18      301.86      252.42     25.64 o
  -4   3  18      107.75      116.83     18.25 o
  -3   3  18      340.40      330.13     21.00 o
  -2   3  18        0.01        2.62      4.33 o
  -1   3  18     1702.25     1578.49     31.95 o
   0   3  18     1720.51     1610.65     46.63 o
   1   3  18      730.46      718.79     35.83 o
   2   3  18       65.06       46.42     11.92 o
   3   3  18       26.07       21.12     12.75 o
   4   3  18      788.78      735.06     43.33 o
   5   3  18      651.59      679.77     58.28 o
   6   3  18       22.08       11.92     20.09 o
   7   3  18      441.59      452.02     60.02 o
   8   3  18      178.83      201.88     44.99 o
   9   3  18       48.21       28.73     30.22 o
 -11   4  18      104.07      119.12     20.33 o
 -10   4  18       90.10       81.19     18.30 o
  -9   4  18      102.14       96.24     16.57 o
  -8   4  18      233.22      226.88     26.72 o
  -7   4  18       25.33       22.93     12.88 o
  -6   4  18      123.66       97.07     18.26 o
  -5   4  18       18.23        3.21      9.77 o
  -4   4  18       44.81       38.80     13.12 o
  -3   4  18       32.64       37.68      9.22 o
  -2   4  18      601.56      636.49     32.09 o
  -1   4  18       21.44       10.59      6.29 o
   0   4  18      515.47      515.82     24.25 o
   1   4  18        0.04       -1.17      6.41 o
   2   4  18     3654.85     3345.55     79.99 o
   3   4  18      377.55      379.70     36.11 o
   4   4  18     1173.61     1147.09     78.38 o
   5   4  18      197.43      200.10     29.67 o
   6   4  18      101.22       84.45     30.24 o
   7   4  18       14.18       34.93     25.21 o
   8   4  18      322.31      282.37     51.58 o
   9   4  18       30.77       15.37     26.50 o
 -11   5  18       82.75       93.20     19.24 o
 -10   5  18       43.12       51.03     16.54 o
  -9   5  18        1.24        1.75     11.71 o
  -8   5  18       15.37       26.40     14.22 o
  -7   5  18      211.24      204.45     22.28 o
  -6   5  18      896.98      714.38     37.21 o
  -5   5  18      319.76      316.57     29.16 o
  -4   5  18     1836.42     1771.29     87.04 o
  -3   5  18      310.82      289.72     22.34 o
  -2   5  18      888.33     1044.52     42.41 o
  -1   5  18       14.21        9.23      6.99 o
   0   5  18       30.03       36.35      9.17 o
   1   5  18      168.94      181.99     16.99 o
   2   5  18      379.66      340.21     33.41 o
   3   5  18      117.42      124.14     27.22 o
   4   5  18      274.01      267.26     33.21 o
   5   5  18       15.98       20.58     15.85 o
   6   5  18      403.62      356.53     52.59 o
   7   5  18      159.22      215.90     45.47 o
   8   5  18       26.56       26.59     26.56 o
   9   5  18       13.80       15.32     27.59 o
 -11   6  18        0.09        3.79     12.42 o
 -10   6  18       35.01       41.51     15.47 o
  -9   6  18      278.41      260.14     29.25 o
  -8   6  18       11.03       13.44     12.87 o
  -7   6  18      670.81      610.58     39.85 o
  -6   6  18        0.56        4.93      9.53 o
  -5   6  18      454.19      413.55     30.12 o
  -4   6  18      592.49      570.53     30.95 o
  -2   6  18      382.06      408.05     14.16 o
  -1   6  18     1252.39     1203.19     54.80 o
   0   6  18      161.15      128.50     14.16 o
   1   6  18      120.90      115.04     14.73 o
   2   6  18       86.11       83.74     19.29 o
   3   6  18      402.26      432.79     37.76 o
   4   6  18       20.23       21.78     14.85 o
   5   6  18        0.18       -4.58     13.61 o
   6   6  18      388.36      368.38     54.30 o
   7   6  18       17.54      -10.84     19.34 o
   8   6  18      241.09      214.13     47.17 o
   9   6  18        0.13       -7.40     24.08 o
 -11   7  18        4.19        0.52     12.51 o
 -10   7  18       54.06       59.25     17.54 o
  -9   7  18      192.52      205.24     27.33 o
  -8   7  18      179.73      183.73     25.44 o
  -7   7  18        6.72       -6.51     11.55 o
  -6   7  18     1147.95     1091.29     46.65 o
  -5   7  18      142.41      127.37     21.09 o
  -4   7  18     2644.27     2449.20     92.69 o
  -3   7  18       56.56       46.89     11.54 o
  -2   7  18      712.26      839.93     39.61 o
  -1   7  18        9.91       13.32      7.95 o
   0   7  18       66.56       64.15     10.79 o
   1   7  18      224.30      183.59     18.09 o
   2   7  18      107.57      108.29     21.68 o
   3   7  18       48.29       42.23     17.26 o
   4   7  18        5.76       -5.37     12.09 o
   5   7  18      490.10      518.28     58.49 o
   6   7  18       88.49       60.83     30.09 o
   7   7  18        0.10        8.62     21.64 o
   8   7  18        4.18       29.61     26.02 o
   9   7  18      105.10      100.64     37.79 o
 -10   8  18       15.84       17.79     14.58 o
  -9   8  18       23.36       33.79     17.13 o
  -8   8  18      130.91      123.13     22.60 o
  -7   8  18       35.57       22.72     14.91 o
  -6   8  18       21.71       21.45     13.63 o
  -5   8  18      970.44      909.70     47.12 o
  -4   8  18      726.66      749.38     37.87 o
  -3   8  18       40.79       30.04     10.58 o
  -2   8  18       60.49       74.59     10.75 o
  -1   8  18       95.50      116.05     16.65 o
   0   8  18      470.86      460.19     43.24 o
   1   8  18        0.94       -8.02      8.02 o
   2   8  18      319.54      242.92     27.46 o
   3   8  18       13.86       19.26     15.15 o
   4   8  18       89.59       83.27     22.09 o
   5   8  18       64.52       70.92     22.70 o
   6   8  18       69.70       69.42     31.40 o
   7   8  18      151.65      123.30     36.47 o
   8   8  18       35.20       29.12     32.87 o
   9   8  18       13.31       17.16     27.69 o
 -10   9  18        0.91       -0.50     13.99 o
  -9   9  18      178.79      203.26     28.24 o
  -8   9  18       24.69       30.31     15.94 o
  -7   9  18       35.80       41.78     19.67 o
  -6   9  18      161.89      170.71     25.27 o
  -5   9  18       57.81       46.60     16.48 o
  -4   9  18       32.43       25.08     13.68 o
  -3   9  18      353.54      335.06     30.46 o
  -2   9  18      180.35      149.19     24.00 o
  -1   9  18       54.14       48.81     15.08 o
   0   9  18      303.43      227.39     23.79 o
   1   9  18      103.50       57.62     14.95 o
   2   9  18      407.88      314.52     28.20 o
   3   9  18      126.13      127.34     25.12 o
   4   9  18       63.45       49.01     20.01 o
   5   9  18       60.17       64.34     22.43 o
   6   9  18       67.68       94.96     41.47 o
   7   9  18      467.91      581.42     71.60 o
   8   9  18        1.34        3.11     24.84 o
 -10  10  18       68.69       91.35     23.99 o
  -9  10  18        3.08        4.77     13.53 o
  -8  10  18      210.67      206.37     29.31 o
  -7  10  18        2.97       -1.28     14.25 o
  -6  10  18      152.25      117.97     25.85 o
  -5  10  18        7.85        1.52     14.20 o
  -4  10  18       89.66      109.97     24.47 o
  -3  10  18       68.13       83.00     18.01 o
  -2  10  18        1.76       -3.40     10.78 o
  -1  10  18      135.09       99.74     16.82 o
   0  10  18       27.83       27.06     11.29 o
   1  10  18      152.47      131.33     24.78 o
   2  10  18      561.26      464.92    107.43 o
   3  10  18      259.12      223.87     32.11 o
   4  10  18       40.51       41.01     20.26 o
   5  10  18      165.36      176.06     31.79 o
   6  10  18       16.61        8.57     23.40 o
   7  10  18       16.86       35.36     28.89 o
   8  10  18        3.00        0.85     25.92 o
 -10  11  18       52.61       28.20     25.60 o
  -9  11  18        1.40        4.68     15.47 o
  -8  11  18        0.75       -0.05     15.62 o
  -7  11  18      449.38      481.24     47.63 o
  -6  11  18      305.08      314.41     38.69 o
  -5  11  18       18.39       13.14     16.16 o
  -4  11  18      832.44      801.71     52.65 o
  -3  11  18      162.98      145.97     22.72 o
  -2  11  18        0.72       -0.08     11.46 o
  -1  11  18        1.74        3.68      9.06 o
   0  11  18      108.85       92.18     19.52 o
   1  11  18      342.01      290.22     57.36 o
   2  11  18       37.53       39.60     16.17 o
   3  11  18        9.43       14.11     18.37 o
   4  11  18      119.78       99.76     29.65 o
   5  11  18      257.05      273.12     38.72 o
   6  11  18      398.31      369.04     58.77 o
   7  11  18        6.92       28.75     27.28 o
   8  11  18      107.19       84.58     37.92 o
  -9  12  18        0.35        0.33     16.71 o
  -8  12  18       65.01       61.33     22.69 o
  -7  12  18      155.76      174.53     31.48 o
  -6  12  18       29.79       30.84     19.07 o
  -5  12  18      140.63      123.77     27.57 o
  -4  12  18        0.00       -1.69     14.37 o
  -3  12  18       36.47       18.96     14.10 o
  -2  12  18       19.63        9.34     13.41 o
  -1  12  18      200.30      189.72     21.95 o
   0  12  18      426.20      374.42     49.81 o
   1  12  18      356.53      307.80     69.20 o
   2  12  18      460.52      427.55     78.43 o
   3  12  18       13.88       11.69     19.35 o
   4  12  18        1.85       -6.41     17.34 o
   5  12  18        0.08        0.97     19.43 o
   6  12  18      341.34      352.12     58.75 o
   7  12  18      359.47      310.00     57.43 o
  -9  13  18        8.36        0.14     17.56 o
  -8  13  18      200.68      172.02     32.47 o
  -7  13  18      110.80      113.67     34.55 o
  -6  13  18      127.44      160.84     30.81 o
  -5  13  18       82.16       74.69     24.27 o
  -4  13  18      197.07      239.03     36.08 o
  -3  13  18       30.20       32.02     15.14 o
  -2  13  18      388.95      316.81     37.63 o
  -1  13  18        0.16       -8.75      9.98 o
   0  13  18      252.04      278.11     54.70 o
   1  13  18      136.00      132.19     26.49 o
   2  13  18       67.38       50.16     19.52 o
   3  13  18        4.72       -0.25     25.20 o
   4  13  18        8.16        1.02     20.35 o
   5  13  18       12.40       26.20     24.57 o
   6  13  18      374.98      471.51     90.19 o
   7  13  18      181.21      167.73     61.61 o
  -8  14  18       93.19       79.22     26.05 o
  -7  14  18       46.86       58.78     23.66 o
  -6  14  18      105.71      133.92     29.49 o
  -5  14  18       23.91       11.82     18.69 o
  -4  14  18       59.24       49.61     22.04 o
  -3  14  18        8.00       19.59     14.73 o
  -2  14  18        1.21       -4.31     16.37 o
  -1  14  18       10.60        4.57     12.27 o
   0  14  18      160.00      201.18     30.16 o
   1  14  18      555.76      454.38    101.10 o
   2  14  18       95.29       61.99     21.41 o
   3  14  18      269.18      263.82     57.48 o
   4  14  18       48.37       57.32     38.01 o
   5  14  18       46.07       72.02     31.19 o
   6  14  18        1.01      -15.00     29.75 o
  -8  15  18       64.62       82.21     26.51 o
  -7  15  18      259.68      271.18     40.82 o
  -6  15  18        6.92       17.25     19.73 o
  -5  15  18       34.96       51.33     22.70 o
  -4  15  18       18.84        9.94     18.96 o
  -3  15  18      504.64      524.46     43.72 o
  -2  15  18        1.50        4.17     19.12 o
  -1  15  18      187.64      186.57     27.42 o
   0  15  18      363.40      335.65     54.83 o
   1  15  18        0.50       -1.31     12.94 o
   2  15  18        0.02       12.65     15.32 o
   3  15  18       50.63       53.27     37.59 o
   4  15  18        0.09      -22.59     28.74 o
   5  15  18       27.79       22.34     36.83 o
   6  15  18      130.62      185.27     61.28 o
  -7  16  18      465.25      504.50     54.33 o
  -6  16  18       59.01       50.20     24.80 o
  -5  16  18       39.42       43.67     23.03 o
  -4  16  18        6.22       -3.69     14.59 o
  -3  16  18      177.45      230.01     35.57 o
  -2  16  18       43.37       46.70     29.08 o
  -1  16  18      198.72      187.29     29.37 o
   0  16  18       19.68       22.05     16.47 o
   1  16  18        0.22       -2.23     13.99 o
   2  16  18        8.73       -5.12     13.13 o
   3  16  18       22.63        8.51     30.26 o
   4  16  18       92.08      106.88     47.79 o
   5  16  18        0.11       10.20     34.39 o
  -6  17  18       57.17       43.95     24.95 o
  -5  17  18       52.52       44.26     24.10 o
  -4  17  18        9.99        6.40     18.31 o
  -3  17  18      284.40      325.41     42.00 o
  -2  17  18      171.09      174.37     38.24 o
  -1  17  18        0.00        6.98     13.55 o
   0  17  18        8.04       -9.19     11.99 o
   1  17  18       76.87       75.30     23.12 o
   2  17  18      181.34      139.65     33.76 o
   3  17  18       25.48       28.41     34.56 o
   4  17  18      164.68      181.30     57.74 o
  -5  18  18        0.14       19.50     26.39 o
  -4  18  18      377.82      431.15     49.23 o
  -3  18  18       31.71       38.81     25.83 o
  -2  18  18      104.63      129.32     35.25 o
  -1  18  18        6.95       -3.49     12.78 o
   0  18  18       61.17       39.71     19.33 o
   1  18  18      342.40      291.96     38.61 o
   2  18  18      107.03       84.12     33.59 o
   3  18  18      132.26      162.51     51.75 o
  -4  19  18        3.17        5.98     21.66 o
  -3  19  18        3.69       -7.34     19.43 o
  -2  19  18        2.87        7.82     22.11 o
  -1  19  18       23.19       20.31     26.30 o
   0  19  18        1.53       -4.39     13.81 o
   1  19  18        7.59       -6.83     14.88 o
   2  19  18       62.63       43.12     20.41 o
 -11   0  19       25.72       29.26     20.18 o
  -9   0  19      404.90      398.05     48.66 o
  -7   0  19        7.33        5.56     15.04 o
  -5   0  19        2.78        8.21     14.26 o
  -3   0  19       12.77        3.36      9.05 o
  -1   0  19     5385.87     5265.18    212.02 o
   1   0  19     1069.33     1047.75     49.96 o
   3   0  19      304.89      272.17     60.18 o
   5   0  19     1190.76     1137.64    105.78 o
   7   0  19      237.13      212.07     63.64 o
   9   0  19      760.17      749.83    117.58 o
 -11   1  19      200.85      161.04     22.64 o
 -10   1  19        1.88        0.69     12.43 o
  -9   1  19      513.78      457.18     33.88 o
  -8   1  19       10.01        8.44     11.14 o
  -7   1  19       82.16       64.56     16.41 o
  -6   1  19        0.29       -2.96      9.03 o
  -5   1  19      290.05      269.62     26.81 o
  -4   1  19       57.66       55.50     14.11 o
  -3   1  19     1255.12     1285.51     47.07 o
  -2   1  19     1271.88     1372.36     62.98 o
  -1   1  19     1515.91     1319.87     34.77 o
   0   1  19      245.48      261.89     19.68 o
   1   1  19        1.00       -1.90      7.88 o
   2   1  19      254.46      286.70     27.80 o
   3   1  19       64.07       60.32     23.75 o
   4   1  19       21.72       46.53     22.92 o
   5   1  19       40.55       10.47     20.37 o
   6   1  19      271.51      243.57     44.90 o
   7   1  19      627.49      635.10     71.66 o
   8   1  19        0.00        2.79     25.27 o
   9   1  19      225.62      178.10     45.90 o
 -11   2  19      101.43       75.82     18.57 o
 -10   2  19        0.17       -8.33     11.12 o
  -9   2  19       94.72       55.14     17.03 o
  -8   2  19        0.02       -4.27      9.75 o
  -7   2  19      125.78      114.88     19.62 o
  -6   2  19       19.47       15.73     11.27 o
  -5   2  19       11.47       16.52     11.37 o
  -4   2  19     1113.23      989.77     47.16 o
  -3   2  19      912.96      833.02     41.71 o
  -2   2  19       12.55       13.56      4.49 o
  -1   2  19        0.46       -4.16      5.53 o
   0   2  19     2584.56     2242.18     72.30 o
   1   2  19     1475.77     1419.44     58.86 o
   2   2  19      194.32      137.68     22.72 o
   3   2  19       28.51       14.82     12.74 o
   4   2  19      296.38      236.13     40.56 o
   5   2  19      649.39      558.70     63.04 o
   6   2  19        6.33       -3.12     20.87 o
   7   2  19       21.56        0.81     22.44 o
   8   2  19        4.33        9.46     25.72 o
   9   2  19        0.21       -9.04     23.90 o
 -11   3  19        9.81        1.01     12.67 o
 -10   3  19       67.07       73.51     15.69 o
  -9   3  19       28.44       31.20     14.27 o
  -8   3  19       46.30       28.88     14.34 o
  -7   3  19        1.38        5.36     10.97 o
  -6   3  19        0.21       -0.15     10.14 o
  -5   3  19       26.58       18.50     11.39 o
  -4   3  19      754.19      649.56     44.25 o
  -3   3  19     1490.27     1433.33     54.46 o
  -2   3  19      428.78      461.79     22.62 o
  -1   3  19        1.59        2.13      6.13 o
   0   3  19      351.07      380.34     24.74 o
   1   3  19      614.07      629.38     31.27 o
   2   3  19     1467.23     1320.77     54.55 o
   3   3  19       43.88       48.03     16.55 o
   4   3  19       41.03       44.29     17.23 o
   5   3  19       43.54       63.08     19.72 o
   6   3  19      225.45      164.05     39.16 o
   7   3  19      202.35      247.90     48.33 o
   8   3  19      203.13      195.63     45.90 o
   9   3  19      218.85      212.95     48.99 o
 -11   4  19       67.93       72.69     18.21 o
 -10   4  19       64.39       45.75     16.69 o
  -9   4  19       53.45       48.42     14.28 o
  -8   4  19       72.12       60.20     16.50 o
  -7   4  19        1.93       -0.51     10.71 o
  -6   4  19       89.22      102.53     19.18 o
  -5   4  19      121.84       90.75     18.00 o
  -4   4  19      142.70      112.65     18.88 o
  -3   4  19       81.75       68.40     13.20 o
  -2   4  19        5.64        6.07      5.06 o
  -1   4  19     1484.82     1385.59     76.55 o
   0   4  19      721.16      673.28     35.63 o
   1   4  19      617.04      641.55     30.46 o
   2   4  19      768.06      667.55     41.54 o
   3   4  19       37.70       79.40     19.93 o
   4   4  19        0.12        3.39     12.59 o
   5   4  19       61.75       75.85     21.00 o
   6   4  19       46.57       49.03     27.02 o
   7   4  19      560.51      543.04     67.25 o
   8   4  19       15.40       -4.59     24.01 o
   9   4  19      348.32      379.53     62.03 o
 -11   5  19       20.77       32.16     15.19 o
 -10   5  19       68.80       56.65     17.29 o
  -9   5  19       28.74       26.63     14.84 o
  -8   5  19       94.77      121.48     19.03 o
  -7   5  19      517.37      498.57     32.80 o
  -6   5  19      513.69      520.20     35.33 o
  -5   5  19      123.33      164.94     22.29 o
  -4   5  19      521.07      471.68     33.13 o
  -3   5  19     1051.53     1015.02     36.05 o
  -2   5  19       17.77       16.19      6.41 o
  -1   5  19       37.23       19.97      8.68 o
   0   5  19      618.88      569.66     27.49 o
   1   5  19      204.04      193.78     17.63 o
   2   5  19      847.34      893.99     51.78 o
   3   5  19      197.57      148.99     24.72 o
   4   5  19        0.06       -1.19     11.99 o
   5   5  19      223.13      229.71     32.92 o
   6   5  19        0.04       -0.10     20.19 o
   7   5  19        7.36       -3.49     20.47 o
   8   5  19      276.31      278.00     52.67 o
   9   5  19      164.20      152.75     44.28 o
 -11   6  19       36.81       43.52     15.80 o
 -10   6  19        8.70       -2.35     12.91 o
  -9   6  19      100.70      105.92     21.16 o
  -8   6  19       78.42       71.49     18.49 o
  -7   6  19      343.03      316.03     31.94 o
  -6   6  19        3.71        2.71     10.20 o
  -5   6  19       70.28       53.59     16.64 o
  -4   6  19       25.76       36.87     12.85 o
  -3   6  19       70.11       39.79     10.84 o
  -2   6  19      154.51      145.04     11.90 o
  -1   6  19      381.04      372.10     21.06 o
   0   6  19       15.91       13.15      9.20 o
   1   6  19       46.88       33.43     10.15 o
   2   6  19      441.61      415.25     38.62 o
   3   6  19      281.15      262.33     32.25 o
   4   6  19      504.41      483.78     42.17 o
   5   6  19      221.88      224.57     32.81 o
   6   6  19       64.16       74.93     30.55 o
   7   6  19       36.99       25.04     26.68 o
   8   6  19       34.18       27.47     28.35 o
   9   6  19       74.94       44.04     31.97 o
 -10   7  19      215.65      176.55     26.25 o
  -9   7  19       79.54       81.13     19.96 o
  -8   7  19        2.19       -9.50     11.42 o
  -7   7  19      432.96      423.33     37.03 o
  -6   7  19     1147.49     1212.97     49.95 o
  -5   7  19      841.65      815.90     40.71 o
  -4   7  19      292.54      303.72     29.71 o
  -3   7  19      212.26      177.41     20.82 o
  -2   7  19      328.84      305.71     16.63 o
  -1   7  19      230.83      246.94     22.35 o
   0   7  19     1097.56     1008.78     62.49 o
   1   7  19      503.88      428.39     50.26 o
   2   7  19       69.37       92.79     20.51 o
   3   7  19        0.04       -3.00     11.97 o
   4   7  19       52.85       40.58     18.83 o
   5   7  19      122.57      139.36     28.08 o
   6   7  19       17.09        7.16     22.13 o
   7   7  19       15.80       43.42     28.72 o
   8   7  19       63.45       91.48     35.56 o
   9   7  19       20.68        1.58     26.41 o
 -10   8  19        4.18        5.10     13.60 o
  -9   8  19       22.83       24.34     14.95 o
  -8   8  19       33.04       38.95     16.85 o
  -7   8  19        0.00       -0.91     12.14 o
  -6   8  19       21.70       27.79     14.79 o
  -5   8  19      147.55      152.97     23.31 o
  -4   8  19      214.91      276.90     28.84 o
  -3   8  19      477.38      455.57     27.78 o
  -2   8  19      116.00       93.51     16.16 o
  -1   8  19     1448.91     1403.22     90.34 o
   0   8  19        2.22        1.58      8.89 o
   1   8  19      318.60      330.65     29.17 o
   2   8  19       85.38       93.56     25.04 o
   3   8  19     1136.21     1148.87     70.73 o
   4   8  19      104.11       94.20     23.20 o
   5   8  19      679.43      726.59     54.02 o
   6   8  19       20.15       11.51     23.90 o
   7   8  19      553.13      575.35     72.07 o
   8   8  19        8.93       -7.99     22.80 o
 -10   9  19        8.05       20.60     15.38 o
  -9   9  19       80.13      105.98     23.00 o
  -8   9  19       96.07      103.01     22.24 o
  -7   9  19        1.90        1.51     13.18 o
  -6   9  19     1081.65     1131.45     62.99 o
  -5   9  19      532.27      530.19     38.73 o
  -4   9  19      257.39      221.12     32.36 o
  -3   9  19      183.15      184.23     24.18 o
  -2   9  19      335.89      314.82     34.90 o
  -1   9  19      349.37      289.35     24.29 o
   0   9  19      524.98      478.26     45.60 o
   1   9  19        5.31       -0.75     10.92 o
   2   9  19      165.50      171.98     24.92 o
   3   9  19      153.54      117.85     25.45 o
   4   9  19      209.89      212.14     32.11 o
   5   9  19        8.63        7.56     17.35 o
   6   9  19      683.83      743.27     88.84 o
   7   9  19       19.38        5.82     25.28 o
   8   9  19       57.35       27.70     28.95 o
 -10  10  19       59.18       53.79     20.62 o
  -9  10  19       42.10       27.56     18.43 o
  -8  10  19      712.45      715.46     70.77 o
  -7  10  19     1401.93     1389.49     65.81 o
  -6  10  19        7.59       -2.26     14.57 o
  -5  10  19       83.83       68.77     22.23 o
  -4  10  19      157.00      170.23     29.93 o
  -3  10  19       71.31       70.23     17.92 o
  -2  10  19       62.15       64.41     18.59 o
  -1  10  19        1.93        1.10      9.20 o
   0  10  19      279.48      247.88     46.89 o
   1  10  19       28.70       18.34     13.97 o
   2  10  19      416.87      404.11     90.10 o
   3  10  19       62.33       61.89     24.29 o
   4  10  19       15.51       24.59     17.68 o
   5  10  19      190.07      216.36     35.50 o
   6  10  19       27.40       21.76     26.45 o
   7  10  19      128.21      158.01     43.99 o
   8  10  19       15.57       -4.73     26.71 o
  -9  11  19       15.91       29.08     19.66 o
  -8  11  19        3.99       -2.26     15.51 o
  -7  11  19        1.83       10.64     17.19 o
  -6  11  19       16.18        5.62     16.96 o
  -5  11  19       13.63        6.42     15.56 o
  -4  11  19       31.29       14.64     16.30 o
  -3  11  19      114.63      100.77     22.79 o
  -2  11  19       27.46       19.22     14.58 o
  -1  11  19      508.53      505.51     32.22 o
   0  11  19      208.74      159.68     24.17 o
   1  11  19        5.94        5.91     12.11 o
   2  11  19       35.65       39.99     17.92 o
   3  11  19      116.32      135.54     32.31 o
   4  11  19       69.34       76.10     27.79 o
   5  11  19      222.93      307.86     48.54 o
   6  11  19        0.00       17.24     26.20 o
   7  11  19       90.50       86.15     36.45 o
  -9  12  19      153.86      166.19     32.19 o
  -8  12  19       28.28       35.00     20.62 o
  -7  12  19       60.93       63.13     22.73 o
  -6  12  19      113.89       74.40     23.95 o
  -5  12  19       65.43       52.74     21.84 o
  -4  12  19       68.02       56.31     21.65 o
  -3  12  19      210.93      198.75     27.19 o
  -2  12  19        0.53        0.27     11.95 o
  -1  12  19       14.12       15.13     12.68 o
   0  12  19       18.70        9.30     14.01 o
   1  12  19      598.64      525.52     64.48 o
   2  12  19      187.41      194.98     52.09 o
   3  12  19      145.17      215.53     51.25 o
   4  12  19      109.48      106.77     32.20 o
   5  12  19        6.31       19.13     24.31 o
   6  12  19       14.76        9.86     32.11 o
   7  12  19       78.83       72.24     45.52 o
  -8  13  19        0.27        2.58     18.08 o
  -7  13  19        6.90        6.72     17.76 o
  -6  13  19        6.53       -7.03     15.49 o
  -5  13  19        1.28        0.54     16.51 o
  -4  13  19       95.48       77.39     24.93 o
  -3  13  19      277.06      318.80     33.93 o
  -2  13  19      104.50       93.28     23.29 o
  -1  13  19       92.23      104.48     20.47 o
   0  13  19       34.35       27.39     16.06 o
   1  13  19        9.50       12.30     14.12 o
   2  13  19       44.60       39.33     18.70 o
   3  13  19      103.71       98.36     40.21 o
   4  13  19        4.26       -4.30     29.42 o
   5  13  19        9.30        8.83     22.13 o
   6  13  19       59.96       58.58     43.58 o
   7  13  19      293.03      302.09     77.97 o
  -8  14  19       90.09       88.38     27.75 o
  -7  14  19       24.77       22.45     20.47 o
  -6  14  19       44.65       72.73     25.35 o
  -5  14  19       15.84        6.42     18.48 o
  -4  14  19      233.33      279.57     40.11 o
  -3  14  19       53.02       42.20     18.07 o
  -2  14  19        0.79        7.29     18.06 o
  -1  14  19      236.77      252.09     30.55 o
   0  14  19      235.46      182.22     28.92 o
   1  14  19       84.64       74.33     22.56 o
   2  14  19      178.39      173.55     43.49 o
   3  14  19        0.63        6.74     28.07 o
   4  14  19      651.33      754.72     87.58 o
   5  14  19       95.78      101.74     46.86 o
   6  14  19        5.39       12.72     25.69 o
  -7  15  19        6.12        5.94     19.63 o
  -6  15  19       55.62       68.82     26.95 o
  -5  15  19       99.35      114.28     29.69 o
  -4  15  19       68.88       61.73     26.02 o
  -3  15  19       42.22       59.39     22.38 o
  -2  15  19       31.74       16.35     21.06 o
  -1  15  19       10.69        0.51     12.36 o
   0  15  19      205.27      168.08     32.49 o
   1  15  19       87.03       57.12     20.57 o
   2  15  19      152.99      110.07     26.21 o
   3  15  19       87.91       93.98     41.89 o
   4  15  19        8.18       -9.27     30.68 o
   5  15  19      376.82      424.39     81.00 o
  -7  16  19      161.66      165.54     35.37 o
  -6  16  19      236.05      304.12     43.60 o
  -5  16  19      581.27      611.08     60.12 o
  -4  16  19      151.48      163.32     32.57 o
  -3  16  19       54.29       70.91     24.69 o
  -2  16  19       18.58       42.23     28.91 o
  -1  16  19      251.68      224.37     57.23 o
   0  16  19        0.00       -1.43     13.26 o
   1  16  19      160.71      132.89     28.50 o
   2  16  19       22.06       31.51     18.27 o
   3  16  19       68.79       52.51     37.59 o
   4  16  19        0.41      -18.29     28.66 o
   5  16  19      157.60      277.81     69.20 o
  -6  17  19       18.14        7.58     21.63 o
  -5  17  19      269.30      303.40     55.94 o
  -4  17  19       17.15        3.82     19.34 o
  -3  17  19       15.07       30.03     20.33 o
  -2  17  19        1.25        0.63     18.62 o
  -1  17  19       41.67       37.49     16.53 o
   0  17  19        0.27       -8.64     12.12 o
   1  17  19      547.98      519.60     98.24 o
   2  17  19        1.21       -2.74     14.82 o
   3  17  19      256.58      282.20     61.70 o
   4  17  19        5.47       -8.68     33.63 o
  -5  18  19       24.40       38.76     32.83 o
  -4  18  19      131.55      106.10     29.10 o
  -3  18  19        1.08        7.80     21.05 o
  -2  18  19      103.95       96.42     32.10 o
  -1  18  19      322.77      344.44     32.65 o
   0  18  19       20.69        1.64     15.25 o
   1  18  19       97.52       76.65     23.62 o
   2  18  19       18.44       11.59     15.88 o
   3  18  19      146.90      151.04     50.66 o
  -3  19  19      110.24      149.99     51.63 o
  -2  19  19        2.22       12.34     22.05 o
  -1  19  19        1.44       -6.57     18.63 o
   0  19  19        3.75       10.75     16.17 o
   1  19  19        0.51       -2.77     15.50 o
 -10   0  20      379.84      358.06     68.23 o
  -8   0  20      191.68      189.66     35.90 o
  -6   0  20      199.92      109.73     28.03 o
  -4   0  20       88.72       88.92     25.09 o
  -2   0  20       92.09      123.75     12.23 o
   2   0  20      205.73      259.69     58.33 o
   4   0  20      214.02      154.92     49.73 o
   6   0  20       85.06       49.14     36.83 o
   8   0  20      200.47      222.61     68.70 o
 -11   1  20      269.43      275.61     29.46 o
 -10   1  20        0.02       -2.75     12.03 o
  -9   1  20        1.01       -3.12     11.36 o
  -8   1  20       26.95       21.76     13.62 o
  -7   1  20       60.32       53.00     15.92 o
  -6   1  20       76.60       65.30     16.50 o
  -5   1  20        1.41        0.68     10.38 o
  -4   1  20      189.00      204.03     23.67 o
  -3   1  20      848.49      918.62     41.80 o
  -2   1  20        6.14        4.32      4.28 o
  -1   1  20       33.55       29.45     10.47 o
   0   1  20     1350.51     1305.37     35.97 o
   1   1  20      120.75      122.84     15.62 o
   2   1  20      604.36      602.27     38.64 o
   3   1  20      316.77      304.28     45.36 o
   4   1  20        5.57       19.66     18.92 o
   5   1  20       51.32       59.94     26.32 o
   6   1  20       64.37       71.82     29.46 o
   7   1  20      292.94      276.98     51.12 o
   8   1  20       86.53       83.30     34.36 o
   9   1  20       15.45       22.08     29.88 o
 -11   2  20      347.65      362.71     32.95 o
 -10   2  20       11.77        9.20     13.12 o
  -9   2  20        1.42       17.11     13.77 o
  -8   2  20       16.14       16.46     13.11 o
  -7   2  20       31.66       27.57     13.70 o
  -6   2  20      215.33      178.24     23.81 o
  -5   2  20       71.55       56.35     15.50 o
  -4   2  20        7.73        0.21      9.83 o
  -3   2  20       37.33       41.09     10.09 o
  -2   2  20      121.15      131.87      8.65 o
  -1   2  20     2011.60     1842.79     71.08 o
   0   2  20      354.89      389.80     21.25 o
   1   2  20     1994.54     2000.33     53.00 o
   2   2  20        0.94        6.48     11.27 o
   3   2  20      111.65       99.60     21.68 o
   4   2  20       83.36      100.42     22.42 o
   5   2  20       20.08       14.03     21.51 o
   6   2  20      176.71      164.36     39.01 o
   7   2  20       91.21      122.80     37.93 o
   8   2  20       73.04       70.53     34.15 o
   9   2  20      168.13      208.74     64.94 o
 -11   3  20      301.31      340.37     32.39 o
 -10   3  20      189.56      177.46     21.69 o
  -9   3  20       75.70       96.97     20.44 o
  -8   3  20      185.18      167.50     24.50 o
  -7   3  20       18.46        4.58     11.32 o
  -6   3  20      118.58       94.55     19.14 o
  -5   3  20        1.25        0.72      9.91 o
  -4   3  20      649.45      746.00     38.31 o
  -3   3  20      331.86      333.58     21.96 o
  -2   3  20      777.13      852.88     45.44 o
  -1   3  20      101.43      110.80     13.77 o
   0   3  20       99.20      116.22     13.92 o
   1   3  20     1354.25     1298.08     43.62 o
   2   3  20       18.51       12.57     13.20 o
   3   3  20       31.82       15.95     14.10 o
   4   3  20       77.85       73.62     20.36 o
   5   3  20       79.02       81.38     22.34 o
   6   3  20       40.73       48.40     26.73 o
   7   3  20       31.51       31.59     26.69 o
   8   3  20       31.52       49.69     32.17 o
   9   3  20        3.35       15.86     29.01 o
 -11   4  20        8.85       19.36     14.68 o
 -10   4  20      669.58      632.89     40.63 o
  -9   4  20      155.93      134.25     19.76 o
  -8   4  20       49.27       46.62     16.00 o
  -7   4  20       28.92       24.49     14.00 o
  -6   4  20       11.38        6.44     11.13 o
  -5   4  20      337.40      345.44     31.38 o
  -4   4  20      926.34      927.25     42.96 o
  -3   4  20      677.67      659.24     37.82 o
  -2   4  20      625.13      644.36     31.91 o
  -1   4  20       11.54        4.80      7.24 o
   0   4  20      577.79      530.47     31.76 o
   1   4  20       21.00       21.04     10.58 o
   2   4  20      363.27      296.22     32.90 o
   3   4  20      182.82      182.77     27.88 o
   4   4  20        9.65       14.54     14.53 o
   5   4  20      287.90      292.49     36.46 o
   6   4  20      233.90      228.16     45.54 o
   7   4  20        0.03       -0.72     21.70 o
   8   4  20       43.35       68.19     33.17 o
   9   4  20        8.92        3.75     25.57 o
 -11   5  20        5.05       -4.41     11.97 o
 -10   5  20      274.73      210.50     27.49 o
  -9   5  20        7.27        9.89     13.15 o
  -8   5  20       69.18       60.71     15.60 o
  -7   5  20      360.07      350.04     29.99 o
  -6   5  20      294.60      250.11     28.61 o
  -5   5  20       67.85       85.89     18.19 o
  -4   5  20       20.99       20.44     12.69 o
  -3   5  20       87.42       72.16     13.92 o
  -2   5  20        1.82       -5.07      5.07 o
  -1   5  20      794.34      794.79     25.96 o
   0   5  20      809.81      701.75     37.78 o
   1   5  20      374.50      271.58     21.29 o
   2   5  20       47.72       60.35     17.92 o
   3   5  20      165.66      134.34     24.82 o
   4   5  20      447.69      431.91     42.65 o
   5   5  20      119.29      121.16     25.97 o
   6   5  20       96.72       96.47     34.50 o
   7   5  20       25.17       26.90     26.69 o
   8   5  20       23.94       37.61     30.25 o
   9   5  20       72.21      104.89     46.23 o
 -10   6  20       96.63      100.47     21.56 o
  -9   6  20      202.00      197.35     30.24 o
  -8   6  20      392.87      388.76     36.39 o
  -7   6  20       19.74       21.43     12.86 o
  -6   6  20      447.96      432.51     33.04 o
  -5   6  20      447.76      378.32     30.73 o
  -4   6  20       16.25       12.80     11.05 o
  -3   6  20       23.47       22.87      9.75 o
  -2   6  20     1011.81     1030.48     52.40 o
  -1   6  20      608.77      608.07     39.21 o
   0   6  20        3.27       -7.28      7.28 o
   1   6  20     1089.48     1020.82     64.95 o
   2   6  20        7.74        5.53     13.19 o
   3   6  20        0.90       -0.63     12.72 o
   4   6  20      102.94      109.94     33.52 o
   5   6  20        8.50        0.69     14.63 o
   6   6  20       45.28       23.17     27.06 o
   7   6  20       18.41       -3.75     26.21 o
   8   6  20       77.62       48.06     32.14 o
 -10   7  20        1.47        3.06     13.84 o
  -9   7  20       14.07        7.68     14.21 o
  -8   7  20        8.60       -1.88     12.80 o
  -7   7  20       33.09       41.46     16.62 o
  -6   7  20        0.04        5.95     12.34 o
  -5   7  20      539.96      579.48     38.56 o
  -4   7  20      399.56      360.07     29.95 o
  -3   7  20       95.65      106.09     15.37 o
  -2   7  20      315.48      328.20     28.61 o
  -1   7  20      430.60      411.55     31.45 o
   0   7  20       49.57       57.37     12.14 o
   1   7  20        4.85        4.96     11.28 o
   2   7  20       57.82       58.16     21.41 o
   3   7  20       82.21       94.19     22.93 o
   4   7  20        7.69        8.95     15.25 o
   5   7  20      173.41      178.98     31.05 o
   6   7  20       81.34       69.02     32.12 o
   7   7  20      168.04      123.61     39.52 o
   8   7  20        0.56        5.76     25.90 o
 -10   8  20        0.04       -2.95     13.40 o
  -9   8  20       50.47       54.13     19.05 o
  -8   8  20       33.95       17.87     15.42 o
  -7   8  20       51.62       51.12     18.28 o
  -6   8  20       43.61       45.25     16.96 o
  -5   8  20     1517.84     1529.36     56.02 o
  -4   8  20        1.40        3.13     11.89 o
  -3   8  20      148.82      138.32     18.47 o
  -2   8  20       13.58        6.32      9.31 o
  -1   8  20       12.29       17.54     10.10 o
   0   8  20        8.68       17.41     11.07 o
   1   8  20      550.95      417.59     72.36 o
   2   8  20       98.41       76.74     24.35 o
   3   8  20      195.65      169.16     29.16 o
   4   8  20       42.24       42.83     19.47 o
   5   8  20      233.06      272.28     37.56 o
[truncated: 133,284 more chars]
